# Supplementary material for: Single-Cell Analysis Reveals Transcriptomic Reprogramming in Aging Cardiovascular Endothelial Cells
Source: Front Cardiovasc Med. 2022 May 9;9:900978. doi: 10.3389/fcvm.2022.900978 (PMC9124831; doi:10.3389/fcvm.2022.900978)
Supplement: Supplementary file 1 [file Table_1.XLSX]

## Sheet: Sheet1
Supplementary Table 1. Primers for qPCR used in this study
Species	Primer	Sequence
Human	CDKN1A forward	5'-CCGAAGTCAGTTCCTTGTGG-3'
Human	CDKN1A reverse	5'-CATGGGTTCTGACGGACAT-3'
Human	TNF forward	5'-GAGGCCAAGCCCTGGTATG-3'
Human	TNF reverse	5'-CGGGCCGATTGATCTCAGC-3'
Human	IL6 forward	5'-ACTCACCTCTTCAGAACGAATTG-3'
Human	IL6 reverse	5'-CCATCTTTGGAAGGTTCAGGTTG-3'
Human	JUN forward	5'-CCTTGAAAGCTCAGAACTCGGAG-3'
Human	JUN reverse	5'-TGCTGCGTTAGCATGAGTTGGC-3'
Human	GAPDH forward	5'-CATCACTGCCACCCAGAAGACTG-3'
Human	GAPDH reverse	5'-ATGCCAGTGAGCTTCCCGTTCAG-3'
Mouse	Jun forward	5'-CACCACTACACCGACCCC-3'
Mouse	Jun reverse	5'-TCTGGCTATGCAGTTCAGC-3'
Mouse	18S forward	5'-GCTTAATTTGACTCAACACGGGA-3'
Mouse	18S reverse	5'-AGCTATCAATCTGTCAATCCTGTC-3'
