# Supplementary material for: Single-Cell Analysis Reveals Transcriptomic Reprogramming in Aging Cardiovascular Endothelial Cells
Source: Front Cardiovasc Med. 2022 May 9;9:900978. doi: 10.3389/fcvm.2022.900978 (PMC9124831; doi:10.3389/fcvm.2022.900978)
Supplement: Supplementary file 2 [file Table_2.XLSX]

## Sheet: Table 2
Supplementary Table 2. Marker genes of cardiovascular EC Clusters
Gene symbol	p_val	avg_log2FC	pct.1	pct.2	p_val_adj	Cluster
Gm1821	3.87873e-29	0.688642	0.9	0.805	7.81098e-25	Cluster1
Xist	5.86473e-13	0.686896	0.423	0.224	1.18104e-08	Cluster1
Cyp4b1	3.28854e-10	0.665656	0.674	0.584	6.62247e-06	Cluster1
Gsn	6.69178e-21	0.643339	0.766	0.65	1.34759e-16	Cluster1
Rps15a-ps4	3.08334e-25	0.621731	0.911	0.773	6.20923e-21	Cluster1
Sox18	4.14903e-12	0.605391	0.733	0.671	8.35532e-08	Cluster1
Gm6402	1.42123e-15	0.602833	0.546	0.396	2.86208e-11	Cluster1
Wdr89	8.96003e-13	0.565371	0.621	0.517	1.80437e-08	Cluster1
Dhrs3	2.41661e-12	0.565116	0.763	0.728	4.86656e-08	Cluster1
Rpl31-ps12	9.27811e-16	0.561162	0.891	0.808	1.86843e-11	Cluster1
Rps15a-ps6	7.13849e-18	0.556856	0.791	0.654	1.43755e-13	Cluster1
Xdh	3.11608e-10	0.554071	0.621	0.541	6.27516e-06	Cluster1
Aqp7	2.23899e-14	0.542291	0.827	0.769	4.50887e-10	Cluster1
Gstm1	9.46838e-13	0.505697	0.861	0.83	1.90674e-08	Cluster1
Car4	2.37914e-06	0.494681	0.694	0.655	0.0479111	Cluster1
Myl7	0.00379236	0.488347	0.423	0.402	1	Cluster1
Gm6222	2.47862e-08	0.478526	0.524	0.446	0.000499145	Cluster1
Mir703	3.91079e-09	0.443471	0.616	0.538	7.87555e-05	Cluster1
Cd200	1.03041e-07	0.428376	0.872	0.863	0.00207505	Cluster1
Ly6c2	0.000537111	0.410764	0.331	0.281	1	Cluster1
Emcn	4.86845e-12	0.409214	0.936	0.919	9.80409e-08	Cluster1
Cd300lg	2.23889e-14	0.406365	0.95	0.945	4.50868e-10	Cluster1
5430416O09Rik	0.000504004	0.39542	0.253	0.193	1	Cluster1
Nppa	0.00646326	0.394915	0.515	0.527	1	Cluster1
Neat1	4.9383e-05	0.388454	0.532	0.5	0.994475	Cluster1
Lpar6	0.00194055	0.382281	0.401	0.369	1	Cluster1
Kank3	1.83099e-08	0.37988	0.872	0.837	0.000368725	Cluster1
Slx1b	0.00213055	0.372063	0.365	0.341	1	Cluster1
Comt	0.000308112	0.370155	0.574	0.574	1	Cluster1
Ubc	4.69638e-10	0.36703	0.955	0.935	9.45758e-06	Cluster1
Gas6	9.73298e-06	0.366135	0.758	0.754	0.196003	Cluster1
Gm9320	0.00019707	0.36108	0.465	0.431	1	Cluster1
Cd36	4.11577e-18	0.351612	1	0.996	8.28833e-14	Cluster1
Rpl34-ps1	0.000895254	0.351432	0.354	0.307	1	Cluster1
Sgk1	1.44175e-05	0.350609	0.939	0.958	0.29034	Cluster1
Myl12b	9.09118e-08	0.346456	0.894	0.919	0.00183078	Cluster1
Gm15421	0.000295871	0.344295	0.443	0.405	1	Cluster1
Apoe	1.1051e-06	0.340405	0.861	0.857	0.0222545	Cluster1
H2-T23	0.00848798	0.340101	0.451	0.447	1	Cluster1
Ppap2a	0.00182731	0.338636	0.646	0.677	1	Cluster1
Sepp1	6.83294e-10	0.333919	0.95	0.935	1.37602e-05	Cluster1
Ubb	6.16326e-16	0.312115	0.997	0.994	1.24116e-11	Cluster1
BC017612	7.065e-07	0.310009	0.805	0.791	0.0142275	Cluster1
Tspan13	3.86296e-11	0.306952	0.978	0.974	7.77922e-07	Cluster1
Ndufa6	0.000342662	0.301779	0.791	0.824	1	Cluster1
Palmd	5.33396e-05	0.299906	0.669	0.677	1	Cluster1
Sod1	0.00141442	0.297802	0.688	0.726	1	Cluster1
Jam2	8.97501e-06	0.297311	0.852	0.848	0.180739	Cluster1
Rtn3	0.0002599	0.290281	0.649	0.669	1	Cluster1
Dusp1	3.42689e-05	0.288902	0.925	0.916	0.690107	Cluster1
Cd74	5.45617e-06	0.284197	0.396	0.318	0.109876	Cluster1
Eng	5.66274e-06	0.281206	0.964	0.967	0.114036	Cluster1
Fabp4	1.97933e-18	0.277543	1	1	3.98597e-14	Cluster1
C1qtnf9	1.92911e-05	0.275121	0.897	0.901	0.388485	Cluster1
Oaz1	0.000178049	0.274494	0.777	0.788	1	Cluster1
Rps28	3.82828e-07	0.267475	0.994	0.984	0.00770939	Cluster1
Atp6v0b	0.000380835	0.266661	0.618	0.658	1	Cluster1
Psap	3.41435e-07	0.264195	0.947	0.937	0.00687582	Cluster1
Ech1	0.00976781	0.263106	0.599	0.651	1	Cluster1
Spcs2	0.00376582	0.259231	0.63	0.683	1	Cluster1
H2-D1	5.48522e-10	0.256777	1	0.998	1.10461e-05	Cluster1
Cst3	4.67189e-07	0.251269	0.997	0.985	0.00940826	Cluster1
Hspa1a	3.05835e-42	1.80168	0.67	0.253	6.15891e-38	Cluster2
Beta-s	9.40564e-92	1.76752	0.978	0.669	1.89411e-87	Cluster2
Lpl	2.54331e-74	1.60212	0.996	0.858	5.12171e-70	Cluster2
Ier3	1.51877e-21	1.37648	0.533	0.274	3.05851e-17	Cluster2
Timp4	1.40142e-26	1.07732	0.819	0.539	2.82219e-22	Cluster2
Ctla2a	3.75816e-38	1.01982	0.978	0.843	7.56818e-34	Cluster2
Cebpd	1.36165e-12	0.967753	0.63	0.463	2.74209e-08	Cluster2
Fos	8.40656e-10	0.900789	0.59	0.418	1.69291e-05	Cluster2
Ctsd	1.21336e-31	0.867745	0.872	0.686	2.44347e-27	Cluster2
S100a6	3.15849e-16	0.860276	0.793	0.598	6.36056e-12	Cluster2
Gadd45g	3.39583e-09	0.821829	0.467	0.307	6.83851e-05	Cluster2
Hsp90aa1	1.00301e-17	0.820338	0.78	0.629	2.01985e-13	Cluster2
Acer2	1.08232e-18	0.814869	0.467	0.222	2.17958e-14	Cluster2
Tgm2	8.67744e-21	0.789294	0.802	0.633	1.74746e-16	Cluster2
Socs3	7.80934e-07	0.777204	0.348	0.217	0.0157265	Cluster2
Fmo2	1.97177e-14	0.757821	0.502	0.282	3.97075e-10	Cluster2
Icam1	2.38931e-06	0.754229	0.366	0.243	0.0481159	Cluster2
Cldn15	7.93886e-20	0.734936	0.383	0.147	1.59873e-15	Cluster2
Fbln2	9.47197e-17	0.730235	0.687	0.441	1.90747e-12	Cluster2
Hspa1b	2.47871e-18	0.718027	0.286	0.088	4.99163e-14	Cluster2
Camk2n1	3.28039e-14	0.713881	0.568	0.36	6.60605e-10	Cluster2
AU021092	2.42339e-13	0.698188	0.41	0.196	4.88022e-09	Cluster2
Ier5	2.00923e-12	0.685435	0.722	0.535	4.04619e-08	Cluster2
Aldh2	1.58362e-12	0.6579	0.784	0.627	3.18909e-08	Cluster2
H2-K1	2.31051e-26	0.639372	0.996	0.954	4.65291e-22	Cluster2
Gngt2	5.31796e-20	0.635705	0.921	0.82	1.07093e-15	Cluster2
Cdkn1a	6.96207e-15	0.635423	0.877	0.745	1.40202e-10	Cluster2
Ankrd37	1.98987e-10	0.633374	0.449	0.278	4.00721e-06	Cluster2
Gm694	8.58601e-19	0.621622	0.3	0.094	1.72905e-14	Cluster2
Mgll	4.73736e-26	0.621157	0.987	0.984	9.54009e-22	Cluster2
Pkp4	2.81074e-11	0.613432	0.604	0.422	5.66027e-07	Cluster2
Iigp1	8.15799e-06	0.602683	0.458	0.348	0.164286	Cluster2
Smad7	1.29339e-12	0.598557	0.63	0.436	2.60463e-08	Cluster2
Sncg	3.49576e-12	0.591373	0.436	0.231	7.03976e-08	Cluster2
Clec1a	2.7134e-11	0.587378	0.727	0.572	5.46424e-07	Cluster2
Slc6a6	4.0343e-15	0.563952	0.925	0.742	8.12427e-11	Cluster2
Emp1	3.18812e-07	0.561378	0.476	0.343	0.00642023	Cluster2
Slfn2	9.20014e-11	0.560535	0.379	0.197	1.85272e-06	Cluster2
Qsox1	6.68844e-10	0.559742	0.361	0.199	1.34692e-05	Cluster2
Tinagl1	3.72424e-16	0.555138	0.969	0.876	7.49987e-12	Cluster2
Bnip3	1.45475e-05	0.53635	0.493	0.378	0.292958	Cluster2
Capg	3.92501e-07	0.529246	0.414	0.278	0.00790418	Cluster2
Mustn1	3.78528e-08	0.528296	0.454	0.306	0.00076228	Cluster2
Id2	7.11237e-06	0.520717	0.396	0.269	0.143229	Cluster2
Gpihbp1	8.01886e-21	0.51752	1	0.991	1.61484e-16	Cluster2
Cd361	3.73738e-30	0.517182	1	0.997	7.52634e-26	Cluster2
Klf4	1.16683e-09	0.510786	0.89	0.811	2.34977e-05	Cluster2
Ly6a	3.71998e-22	0.509279	0.996	0.995	7.49129e-18	Cluster2
Fmo1	4.16716e-09	0.505978	0.643	0.546	8.39182e-05	Cluster2
Pim3	2.01952e-08	0.503098	0.775	0.672	0.000406692	Cluster2
Rdx	3.98298e-14	0.490153	0.859	0.727	8.02093e-10	Cluster2
Cyb5r3	8.44744e-11	0.487078	0.837	0.771	1.70114e-06	Cluster2
Tmem140	6.28607e-08	0.4807	0.674	0.586	0.00126589	Cluster2
Flt1	1.71325e-11	0.475865	0.841	0.758	3.45013e-07	Cluster2
Junb	4.0895e-08	0.472242	0.758	0.584	0.000823544	Cluster2
Rbm3	3.86151e-11	0.468843	0.863	0.759	7.77631e-07	Cluster2
Ybx1	4.76921e-26	0.464318	1	0.996	9.60424e-22	Cluster2
Plat	6.73946e-05	0.459271	0.48	0.376	1	Cluster2
Adam15	8.76997e-12	0.458189	0.859	0.762	1.7661e-07	Cluster2
Ly6c1	8.55268e-22	0.456457	1	0.998	1.72234e-17	Cluster2
Serinc3	4.77084e-12	0.453183	0.974	0.921	9.60752e-08	Cluster2
H2-Q4	3.73868e-10	0.451437	0.815	0.703	7.52895e-06	Cluster2
Actn1	8.19105e-06	0.447996	0.436	0.325	0.164951	Cluster2
Meox2	1.06027e-07	0.445278	0.784	0.684	0.00213516	Cluster2
Wt1	3.29463e-06	0.443574	0.405	0.274	0.0663473	Cluster2
Ramp3	1.73994e-05	0.441451	0.537	0.417	0.350389	Cluster2
Ndrg1	3.06241e-08	0.440921	0.714	0.64	0.000616708	Cluster2
Jun	5.80725e-08	0.435835	0.868	0.833	0.00116946	Cluster2
Slc3a2	5.83134e-06	0.434916	0.542	0.442	0.117431	Cluster2
H2-D11	1.75564e-21	0.432637	1	0.998	3.53552e-17	Cluster2
Stat3	8.88849e-07	0.422671	0.564	0.439	0.0178996	Cluster2
Camk2g	6.87549e-05	0.420409	0.308	0.208	1	Cluster2
Il4ra	3.549e-05	0.414079	0.33	0.229	0.714698	Cluster2
Car41	1.15217e-06	0.413334	0.758	0.647	0.0232023	Cluster2
Ttll7	1.58309e-07	0.412154	0.273	0.143	0.00318803	Cluster2
Rbm25	5.69367e-05	0.411409	0.537	0.451	1	Cluster2
Plscr2	1.79665e-07	0.409391	0.652	0.502	0.0036181	Cluster2
Mef2a	1.15022e-05	0.408304	0.48	0.371	0.23163	Cluster2
Cldn5	4.90246e-05	0.405475	0.85	0.811	0.987257	Cluster2
Pkig	1.48856e-05	0.402659	0.568	0.462	0.299767	Cluster2
Kcna5	3.13804e-06	0.402608	0.727	0.627	0.0631939	Cluster2
Tsc22d3	2.2862e-06	0.402397	0.687	0.596	0.0460395	Cluster2
Galntl4	1.08233e-05	0.401188	0.564	0.465	0.217959	Cluster2
Zfp36l1	2.45189e-06	0.40028	0.775	0.755	0.0493762	Cluster2
Timp3	1.51533e-11	0.398594	0.93	0.853	3.05158e-07	Cluster2
Cd59a	0.000117278	0.395159	0.379	0.28	1	Cluster2
Gda	0.000272157	0.391073	0.392	0.295	1	Cluster2
Nepn	0.000133637	0.388917	0.256	0.161	1	Cluster2
Plcb4	3.26545e-05	0.388712	0.427	0.319	0.657597	Cluster2
Plscr1	1.49765e-05	0.387448	0.524	0.409	0.301597	Cluster2
Hrct1	0.00130007	0.381823	0.489	0.422	1	Cluster2
Id3	1.87635e-10	0.379763	0.991	0.953	3.77859e-06	Cluster2
Carhsp1	0.000909026	0.378629	0.52	0.459	1	Cluster2
Tln2	1.32629e-09	0.376922	0.264	0.116	2.67088e-05	Cluster2
Ehd1	4.24062e-08	0.376272	0.868	0.792	0.000853977	Cluster2
Lima1	2.54807e-05	0.374442	0.489	0.39	0.51313	Cluster2
Nostrin	0.000503748	0.372621	0.458	0.369	1	Cluster2
Rbp7	1.73753e-07	0.369547	0.824	0.648	0.00349904	Cluster2
Grrp1	7.74272e-06	0.368896	0.537	0.414	0.155923	Cluster2
Emp2	0.000332251	0.366538	0.463	0.367	1	Cluster2
Stmn2	1.40908e-05	0.363722	0.559	0.416	0.28376	Cluster2
Irf7	0.000163925	0.363361	0.48	0.379	1	Cluster2
Kras	0.00185895	0.360533	0.551	0.497	1	Cluster2
Rassf9	3.07512e-05	0.358644	0.458	0.338	0.619268	Cluster2
Tns1	1.91684e-05	0.357164	0.7	0.663	0.386013	Cluster2
Bod1l	0.00519063	0.355904	0.458	0.406	1	Cluster2
Gpr56	0.000172329	0.34916	0.714	0.656	1	Cluster2
Fgfr3	1.63229e-08	0.347049	0.269	0.128	0.00032871	Cluster2
Irf9	0.00233982	0.345673	0.366	0.289	1	Cluster2
Gm7609	7.77459e-05	0.345255	0.264	0.162	1	Cluster2
Cdk2ap2	0.00217629	0.343931	0.3	0.229	1	Cluster2
Crip1	1.16659e-09	0.343745	0.991	0.97	2.34927e-05	Cluster2
Dbndd2	0.000304429	0.342859	0.463	0.37	1	Cluster2
Slc43a3	4.9035e-05	0.342366	0.678	0.641	0.987467	Cluster2
Ubxn4	0.000438547	0.340383	0.511	0.425	1	Cluster2
Irx3	0.00185079	0.338672	0.26	0.181	1	Cluster2
Psmb8	2.77951e-05	0.336239	0.793	0.741	0.559737	Cluster2
Malat1	1.96705e-14	0.335918	0.996	0.993	3.96124e-10	Cluster2
Hist1h2bc	1.42211e-06	0.334061	0.731	0.609	0.0286385	Cluster2
B2m	1.44125e-14	0.333239	1	1	2.90239e-10	Cluster2
Pfdn5	1.03782e-10	0.333136	0.974	0.942	2.08996e-06	Cluster2
Car8	4.71435e-05	0.333046	0.771	0.71	0.949377	Cluster2
Thrsp	0.00127204	0.332803	0.608	0.537	1	Cluster2
Mylip	2.91583e-05	0.331513	0.366	0.24	0.58719	Cluster2
St3gal1	0.00672616	0.330873	0.379	0.316	1	Cluster2
Hn1	0.000205388	0.329372	0.485	0.39	1	Cluster2
Gbp2	0.00311285	0.327807	0.498	0.418	1	Cluster2
Cdh13	0.000463057	0.323515	0.441	0.35	1	Cluster2
Anxa2	5.50885e-05	0.323083	0.859	0.871	1	Cluster2
Pcmtd1	0.000371992	0.321418	0.59	0.513	1	Cluster2
Tap1	2.69146e-05	0.320808	0.348	0.229	0.542007	Cluster2
Cyyr1	0.000185245	0.320172	0.388	0.291	1	Cluster2
Epas1	1.65332e-08	0.318934	0.921	0.876	0.000332946	Cluster2
Spnb2	8.78931e-10	0.317783	0.987	0.957	1.76999e-05	Cluster2
Rbm39	1.04843e-05	0.316944	0.811	0.766	0.211132	Cluster2
Hyal2	0.00064873	0.316669	0.471	0.385	1	Cluster2
Fas	0.000159564	0.310919	0.498	0.39	1	Cluster2
Txnip	2.69862e-05	0.310365	0.916	0.89	0.543448	Cluster2
Akap2	2.11128e-06	0.306664	0.916	0.865	0.042517	Cluster2
Klf3	0.00252191	0.306284	0.533	0.482	1	Cluster2
Fam133b	0.00173672	0.305171	0.317	0.238	1	Cluster2
Smpdl3a	0.000818427	0.304316	0.63	0.581	1	Cluster2
Tsc22d1	2.0325e-05	0.3027	0.912	0.857	0.409304	Cluster2
Rock1	0.00246632	0.301061	0.573	0.533	1	Cluster2
Ablim1	1.25717e-05	0.299426	0.753	0.671	0.25317	Cluster2
Ralbp1	7.65252e-05	0.299169	0.722	0.683	1	Cluster2
Rpl12	5.38127e-06	0.298819	0.947	0.929	0.108368	Cluster2
Mob2	0.00179704	0.296764	0.441	0.37	1	Cluster2
Jund	1.98918e-05	0.296248	0.934	0.872	0.40058	Cluster2
Klf7	0.000431699	0.296162	0.581	0.511	1	Cluster2
Dleu2	0.00756725	0.294652	0.366	0.306	1	Cluster2
Kif5b	0.000102898	0.294595	0.762	0.71	1	Cluster2
Tcf25	0.000126844	0.294294	0.656	0.588	1	Cluster2
Ceacam1	5.85981e-05	0.288099	0.59	0.482	1	Cluster2
Tmem30a	5.66225e-05	0.284019	0.621	0.529	1	Cluster2
Csprs	6.24509e-05	0.28327	0.291	0.182	1	Cluster2
Serinc1	0.000426115	0.282907	0.683	0.611	1	Cluster2
Dnajc3	0.0024705	0.280147	0.537	0.471	1	Cluster2
Gpr116	1.65724e-05	0.279486	0.912	0.868	0.333735	Cluster2
Clec2d	0.00080548	0.278743	0.537	0.444	1	Cluster2
Wasf2	1.45158e-05	0.278365	0.74	0.646	0.292318	Cluster2
Sgms1	0.00641072	0.275295	0.485	0.426	1	Cluster2
Rpl13a	4.00351e-11	0.275179	1	0.999	8.06227e-07	Cluster2
Ccdc85a	0.0064649	0.272721	0.511	0.456	1	Cluster2
Ldha	4.92889e-05	0.27143	0.877	0.888	0.99258	Cluster2
Tspan3	0.000356361	0.270538	0.273	0.18	1	Cluster2
Asap1	0.00434367	0.26897	0.37	0.304	1	Cluster2
Rasal2	0.00946182	0.268852	0.339	0.273	1	Cluster2
1300014I06Rik	0.00467227	0.264452	0.568	0.522	1	Cluster2
Anapc16	0.00127772	0.264403	0.361	0.276	1	Cluster2
Smad6	0.000256733	0.263886	0.449	0.331	1	Cluster2
Eef1a1	1.22951e-13	0.263381	1	1	2.47599e-09	Cluster2
Nucks1	0.00158393	0.26085	0.463	0.381	1	Cluster2
Atp6ap1	0.00508037	0.259713	0.498	0.447	1	Cluster2
Cd300lg1	3.0224e-05	0.257754	0.956	0.945	0.608651	Cluster2
Gbp4	0.00385003	0.253723	0.357	0.277	1	Cluster2
Son	8.86488e-06	0.252745	0.907	0.845	0.178521	Cluster2
Apln	6.61094e-64	2.00787	0.507	0.079	1.33131e-59	Cluster3
Prnd	6.96765e-73	1.42292	0.398	0.029	1.40315e-68	Cluster3
Tmsb10	1.10658e-36	1.26073	0.995	0.923	2.22842e-32	Cluster3
Lgals1	5.2619e-27	1.20298	0.687	0.294	1.05964e-22	Cluster3
Vim	4.74306e-22	1.07257	0.985	0.907	9.55158e-18	Cluster3
Cldn51	1.67094e-25	0.994295	0.935	0.798	3.36494e-21	Cluster3
Csrp1	1.05791e-30	0.965923	0.94	0.69	2.13042e-26	Cluster3
Angpt2	9.84967e-41	0.949523	0.453	0.092	1.98353e-36	Cluster3
Tubb6	8.60899e-49	0.918236	0.408	0.06	1.73368e-44	Cluster3
Adm	2.99633e-36	0.915927	0.478	0.116	6.03401e-32	Cluster3
Ift122	8.71125e-30	0.91214	0.488	0.148	1.75427e-25	Cluster3
Mest	1.12593e-25	0.887226	0.527	0.19	2.2674e-21	Cluster3
Actb	9.03113e-22	0.838494	1	0.994	1.81869e-17	Cluster3
Bcl6b	6.14946e-28	0.825141	0.871	0.47	1.23838e-23	Cluster3
S100a61	7.5128e-12	0.819264	0.821	0.598	1.51293e-07	Cluster3
Nudt4	5.61515e-20	0.778289	0.756	0.455	1.13078e-15	Cluster3
Rhoc	6.88465e-24	0.775116	0.97	0.843	1.38643e-19	Cluster3
Cyr61	8.99789e-10	0.767701	0.731	0.518	1.81199e-05	Cluster3
Actg1	1.80936e-38	0.764938	1	0.992	3.64369e-34	Cluster3
Egr1	1.91282e-18	0.75523	0.741	0.385	3.85203e-14	Cluster3
Tmem176b	5.62363e-28	0.754788	0.587	0.21	1.13249e-23	Cluster3
Pf4	7.87635e-09	0.754179	0.333	0.149	0.000158614	Cluster3
Fscn1	8.02274e-19	0.747832	0.905	0.648	1.61562e-14	Cluster3
Trp53i11	1.85455e-19	0.742618	0.846	0.526	3.73469e-15	Cluster3
Zyx	5.76612e-27	0.738089	0.846	0.462	1.16118e-22	Cluster3
Odc1	1.54081e-18	0.736134	0.443	0.169	3.10288e-14	Cluster3
Nr4a1	1.41726e-19	0.731619	0.637	0.294	2.85407e-15	Cluster3
Vash1	1.1721e-25	0.730615	0.577	0.215	2.36037e-21	Cluster3
Prkcdbp	4.06478e-22	0.713505	0.9	0.685	8.18566e-18	Cluster3
Pdlim1	3.28545e-18	0.693725	0.886	0.621	6.61624e-14	Cluster3
Ccrn4l	1.28388e-44	0.687204	0.448	0.081	2.58547e-40	Cluster3
Rbp1	2.54714e-10	0.6728	0.254	0.094	5.12943e-06	Cluster3
Rnd1	3.90486e-29	0.670884	0.438	0.116	7.86361e-25	Cluster3
Col4a1	9.26463e-17	0.665975	0.975	0.86	1.86571e-12	Cluster3
Prnp	9.96211e-17	0.652148	0.741	0.43	2.00617e-12	Cluster3
Col15a1	3.57568e-22	0.644064	0.428	0.14	7.20071e-18	Cluster3
Plekho2	8.58161e-34	0.642426	0.627	0.195	1.72816e-29	Cluster3
Pvrl2	3.94784e-34	0.634697	0.468	0.115	7.95016e-30	Cluster3
Myadm	1.47757e-22	0.629534	0.94	0.705	2.97553e-18	Cluster3
Pfn1	1.31701e-24	0.617765	0.99	0.972	2.6522e-20	Cluster3
Slc25a25	3.8938e-35	0.613999	0.542	0.142	7.84134e-31	Cluster3
Myh9	1.61671e-16	0.601233	0.781	0.45	3.25573e-12	Cluster3
Xist1	5.07263e-07	0.593528	0.418	0.25	0.0102153	Cluster3
Marcksl1	4.84112e-09	0.5905	0.358	0.174	9.74904e-05	Cluster3
Cdc42ep3	4.52156e-12	0.586672	0.826	0.598	9.10552e-08	Cluster3
Serpinh1	8.73971e-19	0.582097	0.97	0.876	1.76e-14	Cluster3
Cd93	4.17037e-17	0.581937	0.95	0.835	8.3983e-13	Cluster3
Dapk2	1.75492e-35	0.581158	0.478	0.11	3.53406e-31	Cluster3
Tnfaip8l1	8.1221e-30	0.574936	0.438	0.112	1.63563e-25	Cluster3
Tuba1c	5.22015e-39	0.5721	0.338	0.05	1.05123e-34	Cluster3
Litaf	3.39607e-15	0.566697	0.811	0.494	6.83901e-11	Cluster3
Meox1	6.08458e-17	0.56663	0.786	0.457	1.22531e-12	Cluster3
Pxdn	2.6717e-17	0.56563	0.667	0.327	5.38028e-13	Cluster3
Nid2	3.96323e-21	0.553842	0.458	0.16	7.98115e-17	Cluster3
H2afz	1.42515e-06	0.550659	0.92	0.757	0.0286997	Cluster3
Vwa1	1.36655e-11	0.54946	0.776	0.521	2.75196e-07	Cluster3
Cnn2	5.04283e-18	0.549128	0.9	0.573	1.01553e-13	Cluster3
Junb1	2.46055e-12	0.548872	0.861	0.571	4.95505e-08	Cluster3
Nes	8.71511e-17	0.547556	0.846	0.518	1.75505e-12	Cluster3
Cd44	1.12211e-47	0.544572	0.388	0.052	2.2597e-43	Cluster3
Actr3	3.89931e-15	0.538996	0.861	0.61	7.85244e-11	Cluster3
Vasp	1.35719e-14	0.533202	0.876	0.656	2.7331e-10	Cluster3
Tuba1a	1.24557e-15	0.532936	0.96	0.836	2.50833e-11	Cluster3
Tagln2	9.88865e-17	0.530606	0.995	0.916	1.99138e-12	Cluster3
Bcl10	2.94686e-16	0.530435	0.781	0.431	5.93439e-12	Cluster3
Fosl2	2.52534e-21	0.514807	0.488	0.173	5.08553e-17	Cluster3
Col4a2	8.4865e-13	0.50843	0.95	0.834	1.70901e-08	Cluster3
Fxyd6	1.74562e-06	0.494065	0.662	0.456	0.0351534	Cluster3
Tnfrsf12a	8.66172e-21	0.486699	0.378	0.115	1.7443e-16	Cluster3
Pcp4l1	6.79719e-14	0.486558	0.652	0.327	1.36882e-09	Cluster3
Tubb5	1.45002e-05	0.484906	0.886	0.821	0.292006	Cluster3
Nppa1	4.20634e-08	0.482929	0.746	0.488	0.000847073	Cluster3
B4galt3	1.37824e-28	0.481021	0.463	0.127	2.77551e-24	Cluster3
Irf8	1.68768e-32	0.478592	0.378	0.077	3.39865e-28	Cluster3
Flna	4.11463e-19	0.4779	0.552	0.227	8.28604e-15	Cluster3
Bik	5.43048e-29	0.477727	0.453	0.119	1.09359e-24	Cluster3
Maff	6.06987e-14	0.476952	0.687	0.365	1.22235e-09	Cluster3
Sult1a1	1.06549e-10	0.476712	0.816	0.551	2.14569e-06	Cluster3
Ppp1r18	1.01231e-18	0.475032	0.572	0.238	2.03859e-14	Cluster3
Rgs16	4.06124e-28	0.474065	0.358	0.08	8.17853e-24	Cluster3
3110003A17Rik	4.09671e-12	0.465743	0.756	0.451	8.24995e-08	Cluster3
Bok	3.35354e-21	0.46526	0.552	0.206	6.75336e-17	Cluster3
Lamb1	1.16059e-19	0.462987	0.617	0.255	2.33719e-15	Cluster3
Nrp2	1.01505e-11	0.462081	0.721	0.428	2.04411e-07	Cluster3
Ran	5.0283e-09	0.458666	0.846	0.652	0.00010126	Cluster3
Myl6	6.77534e-24	0.457808	1	0.997	1.36442e-19	Cluster3
Bhlhe40	9.69082e-16	0.455869	0.582	0.259	1.95154e-11	Cluster3
Rps281	2.31703e-15	0.449658	1	0.985	4.66603e-11	Cluster3
Mycn	4.07578e-16	0.447759	0.368	0.124	8.2078e-12	Cluster3
Slc25a5	3.63344e-12	0.447215	0.945	0.748	7.31703e-08	Cluster3
Eif4a1	9.55812e-10	0.445076	0.97	0.832	1.92482e-05	Cluster3
Hmgn2	1.21122e-07	0.443682	0.438	0.231	0.00243915	Cluster3
Lrrc58	5.55724e-10	0.440896	0.905	0.672	1.11912e-05	Cluster3
Apol10b	2.52226e-13	0.439511	0.532	0.254	5.07933e-09	Cluster3
Fam101b	9.33254e-10	0.438114	0.93	0.742	1.87939e-05	Cluster3
Plk2	4.07622e-10	0.435432	0.801	0.544	8.20868e-06	Cluster3
Actn4	1.288e-11	0.432497	0.92	0.702	2.59378e-07	Cluster3
Gm154211	1.15568e-11	0.42936	0.682	0.371	2.3273e-07	Cluster3
D14Ertd449e	3.31975e-18	0.428181	0.463	0.172	6.68531e-14	Cluster3
Cd9	9.9097e-10	0.427539	0.925	0.727	1.99561e-05	Cluster3
Lamc1	8.96537e-17	0.427447	0.657	0.309	1.80545e-12	Cluster3
Rplp0	8.96474e-20	0.42682	1	0.997	1.80532e-15	Cluster3
Vwf	7.32769e-27	0.420487	0.383	0.093	1.47565e-22	Cluster3
Sertad1	9.40766e-16	0.416495	0.567	0.254	1.89452e-11	Cluster3
Nab2	1.67666e-15	0.415912	0.393	0.147	3.37646e-11	Cluster3
Myl12a	1.22864e-16	0.414688	0.995	0.989	2.47423e-12	Cluster3
Pcna	1.86124e-13	0.414028	0.557	0.259	3.74817e-09	Cluster3
Pdgfb	5.22494e-08	0.410537	0.761	0.546	0.0010522	Cluster3
Tmsb4x	2.73369e-19	0.410035	1	1	5.5051e-15	Cluster3
H2afx	3.7308e-09	0.408345	0.363	0.169	7.51309e-05	Cluster3
Rps15a-ps61	2.68594e-08	0.407073	0.841	0.664	0.000540896	Cluster3
Rpl22l1	1.10019e-08	0.406363	0.886	0.745	0.000221556	Cluster3
Hmgn1	6.31422e-11	0.405071	0.721	0.419	1.27156e-06	Cluster3
Lama4	4.17898e-10	0.403045	0.627	0.355	8.41563e-06	Cluster3
Tubb2b	2.42854e-17	0.402628	0.378	0.127	4.89059e-13	Cluster3
Apold1	1.15387e-05	0.401384	0.841	0.683	0.232367	Cluster3
Tnfrsf21	1.54178e-19	0.39923	0.403	0.127	3.10484e-15	Cluster3
Cfl1	4.52257e-20	0.398951	1	0.986	9.10756e-16	Cluster3
Akap12	0.0023058	0.398525	0.622	0.5	1	Cluster3
Pkm2	8.40164e-08	0.398272	0.915	0.717	0.00169192	Cluster3
Sparcl1	3.44925e-15	0.393626	0.985	0.984	6.9461e-11	Cluster3
Wdr891	2.55861e-10	0.393507	0.811	0.499	5.15253e-06	Cluster3
Sub1	3.703e-09	0.393287	0.92	0.719	7.4571e-05	Cluster3
Sparc	4.23774e-10	0.393023	1	0.993	8.53396e-06	Cluster3
Rarres1	1.5845e-19	0.3927	0.303	0.081	3.19086e-15	Cluster3
Hcls1	1.19299e-19	0.392154	0.453	0.155	2.40244e-15	Cluster3
Hes1	6.23217e-08	0.392098	0.701	0.444	0.00125504	Cluster3
Rps15a-ps41	1.21513e-08	0.391696	0.935	0.786	0.000244702	Cluster3
Dstn	3.79576e-08	0.391595	0.891	0.744	0.00076439	Cluster3
Trp53	5.89664e-11	0.387856	0.652	0.364	1.18747e-06	Cluster3
Ube2s	5.86815e-05	0.386914	0.706	0.5	1	Cluster3
Kit	2.84197e-24	0.385989	0.254	0.047	5.72316e-20	Cluster3
Vcl	2.1728e-11	0.381427	0.547	0.277	4.37559e-07	Cluster3
Fkbp1a	5.92394e-14	0.381324	0.995	0.966	1.19296e-09	Cluster3
Fam57b	2.46718e-10	0.377235	0.468	0.233	4.9684e-06	Cluster3
S100a11	4.01926e-10	0.377178	0.97	0.914	8.09399e-06	Cluster3
Srf	2.82123e-19	0.372533	0.408	0.132	5.6814e-15	Cluster3
Ptp4a3	6.14958e-07	0.372206	0.881	0.768	0.012384	Cluster3
Nos2	3.4165e-16	0.371915	0.458	0.175	6.88016e-12	Cluster3
Ywhah	4.13869e-08	0.371639	0.955	0.798	0.00083345	Cluster3
Mcl1	2.6265e-07	0.370471	0.746	0.51	0.00528925	Cluster3
Gem	2.0721e-29	0.370451	0.274	0.044	4.17279e-25	Cluster3
Cyba	5.12453e-08	0.369148	0.915	0.715	0.00103198	Cluster3
Klf6	9.79381e-06	0.365678	0.935	0.852	0.197228	Cluster3
Srsf9	4.90809e-13	0.364565	0.632	0.313	9.8839e-09	Cluster3
Trib1	2.49708e-18	0.361444	0.448	0.155	5.02862e-14	Cluster3
Tgfb1	1.38687e-08	0.360423	0.856	0.594	0.000279289	Cluster3
N4bp3	6.68251e-10	0.358263	0.692	0.412	1.34572e-05	Cluster3
Tspan2	3.1688e-11	0.35691	0.637	0.344	6.38133e-07	Cluster3
Snrpd1	3.37848e-12	0.356817	0.716	0.385	6.80358e-08	Cluster3
Tpm4	3.41519e-10	0.351364	1	0.938	6.87752e-06	Cluster3
Fam43a	8.75952e-08	0.350085	0.861	0.611	0.00176399	Cluster3
Lrrc8a	7.76195e-06	0.349928	0.821	0.622	0.15631	Cluster3
Ercc1	8.85402e-08	0.348583	0.736	0.474	0.00178302	Cluster3
Nfkbiz	3.28155e-12	0.348	0.294	0.106	6.60839e-08	Cluster3
C1qtnf91	1.35646e-06	0.347244	0.965	0.89	0.0273164	Cluster3
Bcar1	1.48386e-16	0.346915	0.527	0.209	2.98819e-12	Cluster3
Pabpc1	9.01493e-07	0.346341	0.846	0.686	0.0181543	Cluster3
Mrps28	1.00681e-10	0.346226	0.458	0.217	2.02752e-06	Cluster3
Capg1	7.01012e-12	0.346189	0.542	0.26	1.4117e-07	Cluster3
Igfbp7	6.45361e-08	0.343453	0.995	0.988	0.00129963	Cluster3
4930523C07Rik	1.48681e-06	0.339961	0.846	0.627	0.0299413	Cluster3
Ddx3x	8.10398e-07	0.339169	0.811	0.565	0.0163198	Cluster3
Mcam	3.83241e-10	0.33837	0.687	0.405	7.7177e-06	Cluster3
Eif2s2	2.1978e-07	0.33832	0.846	0.591	0.00442593	Cluster3
Mtap1b	6.96921e-12	0.33806	0.542	0.258	1.40346e-07	Cluster3
Rbm31	3.01549e-06	0.336402	0.91	0.753	0.0607259	Cluster3
Zfp36	0.000422482	0.336212	0.721	0.519	1	Cluster3
Smad1	1.18305e-08	0.33312	0.587	0.331	0.000238242	Cluster3
Tjp2	1.34243e-18	0.333104	0.488	0.177	2.70339e-14	Cluster3
Tubb4b	2.54037e-05	0.332756	0.881	0.72	0.511579	Cluster3
Alyref	1.35731e-10	0.330879	0.507	0.257	2.73334e-06	Cluster3
Snrpf	6.16833e-07	0.329756	0.816	0.564	0.0124218	Cluster3
Ppp1r14b	8.70227e-16	0.328077	0.338	0.112	1.75246e-11	Cluster3
Gda1	7.59707e-11	0.327692	0.542	0.273	1.5299e-06	Cluster3
Robo4	1.72088e-08	0.327592	0.761	0.477	0.000346551	Cluster3
Gnai2	3.30018e-09	0.326653	0.995	0.943	6.64589e-05	Cluster3
Arl4c	2.53923e-21	0.326571	0.284	0.065	5.11349e-17	Cluster3
Strn4	1.01709e-09	0.325675	0.627	0.331	2.04822e-05	Cluster3
Mir7031	9.84619e-08	0.325011	0.776	0.522	0.00198283	Cluster3
Yrdc	5.99972e-12	0.322958	0.572	0.282	1.20822e-07	Cluster3
Pcdh17	2.98009e-08	0.320687	0.547	0.308	0.000600131	Cluster3
A130040M12Rik	4.67672e-07	0.320355	0.373	0.191	0.00941798	Cluster3
Tpm1	4.15763e-06	0.319095	0.915	0.721	0.0837263	Cluster3
Cdh131	2.73966e-10	0.318919	0.602	0.326	5.51714e-06	Cluster3
Nus1	1.56026e-06	0.318609	0.731	0.485	0.0314204	Cluster3
Ptpn12	6.79574e-11	0.317567	0.512	0.251	1.36853e-06	Cluster3
Atf3	1.41462e-17	0.31641	0.428	0.152	2.84876e-13	Cluster3
Rpl121	3.56709e-08	0.315318	1	0.921	0.00071834	Cluster3
Ets2	7.31319e-09	0.31494	0.91	0.694	0.000147273	Cluster3
Rpl31-ps121	9.10721e-10	0.314707	0.985	0.803	1.83401e-05	Cluster3
Plaur	1.68253e-13	0.313463	0.383	0.148	3.38828e-09	Cluster3
Rnf144a	2.08285e-10	0.311643	0.582	0.301	4.19444e-06	Cluster3
Ubtd1	6.11655e-15	0.310241	0.353	0.123	1.23175e-10	Cluster3
Wsb1	6.91473e-12	0.309063	0.607	0.302	1.39249e-07	Cluster3
Pde4b	5.07863e-11	0.307197	0.512	0.248	1.02274e-06	Cluster3
Mif	2.27203e-06	0.304598	0.811	0.586	0.0457541	Cluster3
Tnfrsf10b	1.44786e-16	0.304219	0.318	0.098	2.91571e-12	Cluster3
Tmem176a	6.7929e-19	0.301249	0.308	0.082	1.36795e-14	Cluster3
Ilk	4.87975e-07	0.300478	0.836	0.56	0.00982685	Cluster3
Arpc2	5.26777e-07	0.300088	0.98	0.9	0.0106082	Cluster3
Cttnbp2nl	1.26227e-10	0.296503	0.607	0.315	2.54197e-06	Cluster3
Wbp5	1.65788e-05	0.295886	0.746	0.532	0.333863	Cluster3
1810027O10Rik	4.43476e-08	0.295828	0.92	0.698	0.000893071	Cluster3
Clic4	6.98885e-07	0.295713	0.915	0.765	0.0140741	Cluster3
Bbs9	5.8826e-13	0.294381	0.294	0.1	1.18464e-08	Cluster3
Ppm1j	2.30812e-16	0.293955	0.303	0.09	4.6481e-12	Cluster3
Jund1	5.07972e-06	0.293126	0.96	0.869	0.102295	Cluster3
Lmna	3.62259e-07	0.292159	0.682	0.439	0.00729517	Cluster3
Eef1b2	1.79268e-07	0.291527	0.935	0.8	0.00361009	Cluster3
Agpat5	2.13864e-11	0.291028	0.333	0.131	4.30679e-07	Cluster3
Mat2a	0.00348733	0.290479	0.861	0.71	1	Cluster3
Spata13	7.93421e-13	0.289796	0.393	0.159	1.59779e-08	Cluster3
Rpsa	7.26552e-08	0.289033	0.99	0.962	0.00146313	Cluster3
Slbp	5.039e-08	0.288342	0.498	0.267	0.00101475	Cluster3
Lsm6	4.23598e-09	0.287853	0.662	0.379	8.53042e-05	Cluster3
Ivns1abp	2.66894e-12	0.286096	0.483	0.215	5.37471e-08	Cluster3
Plk3	6.13676e-14	0.285783	0.358	0.131	1.23582e-09	Cluster3
Gapdh	3.80294e-05	0.284893	0.975	0.88	0.765836	Cluster3
Dusp8	3.56847e-07	0.283882	0.388	0.211	0.00718618	Cluster3
Chek2	1.96528e-13	0.282431	0.443	0.184	3.95767e-09	Cluster3
Cyp4b11	2.12094e-09	0.282144	0.866	0.565	4.27115e-05	Cluster3
Cd34	8.85252e-07	0.281874	0.965	0.867	0.0178272	Cluster3
Slc7a1	3.1134e-18	0.281837	0.284	0.074	6.26976e-14	Cluster3
Ctsl	3.99042e-05	0.281784	0.965	0.807	0.803591	Cluster3
Tcf3	3.14032e-07	0.281537	0.662	0.407	0.00632397	Cluster3
Tcf4	7.85375e-08	0.280752	0.99	0.924	0.00158159	Cluster3
Hnrnpa0	1.66654e-08	0.277057	0.488	0.258	0.000335608	Cluster3
Hnrnpd	4.03698e-09	0.274158	0.602	0.335	8.12966e-05	Cluster3
Irf3	3.65642e-10	0.273498	0.567	0.286	7.36331e-06	Cluster3
Mapre1	2.1702e-06	0.27288	0.836	0.576	0.0437034	Cluster3
Plp2	1.45859e-09	0.27276	0.597	0.314	2.93731e-05	Cluster3
Il16	2.15879e-14	0.272106	0.264	0.078	4.34738e-10	Cluster3
Itgb1	1.20603e-06	0.271848	0.95	0.83	0.0242871	Cluster3
Spry4	9.55174e-12	0.269815	0.458	0.2	1.92353e-07	Cluster3
Rps2	2.47812e-07	0.269481	1	0.99	0.00499044	Cluster3
Nhp2	2.35665e-09	0.2681	0.478	0.238	4.74581e-05	Cluster3
Eml1	2.35941e-06	0.26795	0.463	0.273	0.0475138	Cluster3
Slc1a5	1.09058e-15	0.267681	0.279	0.081	2.19622e-11	Cluster3
F2r	2.81108e-07	0.267518	0.612	0.362	0.00566095	Cluster3
Gnl3	9.56408e-13	0.266552	0.373	0.144	1.92601e-08	Cluster3
Snhg6	1.26526e-13	0.26585	0.502	0.212	2.54798e-09	Cluster3
Arpc4	2.43376e-05	0.265297	0.851	0.656	0.490111	Cluster3
Nop58	9.11955e-11	0.264152	0.348	0.144	1.83649e-06	Cluster3
Flnb	6.05888e-06	0.263786	0.657	0.428	0.122014	Cluster3
Plxnd1	1.1582e-05	0.261605	0.776	0.54	0.233239	Cluster3
Chrnb1	5.81192e-17	0.261503	0.323	0.096	1.17041e-12	Cluster3
Tnfaip1	5.42496e-06	0.261309	0.891	0.702	0.109248	Cluster3
Pgm5	1.02898e-16	0.261071	0.294	0.083	2.07215e-12	Cluster3
1110038F14Rik	2.75258e-07	0.260292	0.602	0.355	0.00554315	Cluster3
Dpysl3	1.45463e-15	0.260191	0.279	0.081	2.92933e-11	Cluster3
Cdk4	7.24036e-07	0.259827	0.711	0.437	0.0145806	Cluster3
Nid1	1.3191e-07	0.259019	0.672	0.42	0.0026564	Cluster3
Lrrfip1	7.04731e-10	0.257474	0.582	0.298	1.41919e-05	Cluster3
Pcbp1	2.67793e-06	0.254208	0.841	0.632	0.0539283	Cluster3
Ptrf	2.64374e-05	0.254023	0.99	0.974	0.532395	Cluster3
Ldhb	6.86308e-08	0.251748	0.458	0.236	0.00138209	Cluster3
Relb	3.13811e-13	0.251591	0.418	0.166	6.31954e-09	Cluster3
Nedd9	1.9674e-06	0.250282	0.662	0.418	0.0396195	Cluster3
Dbp	4.8965e-73	1.5111	0.687	0.128	9.86058e-69	Cluster4
Myl3	5.88599e-29	1.05436	0.436	0.124	1.18532e-24	Cluster4
Aqp1	9.21455e-33	0.971161	0.969	0.711	1.85563e-28	Cluster4
Sox4	5.26539e-25	0.957058	0.6	0.278	1.06034e-20	Cluster4
Tmsb101	6.31098e-45	0.953769	1	0.923	1.27091e-40	Cluster4
Sparc1	1.09058e-47	0.94508	1	0.993	2.1962e-43	Cluster4
Ddit4	1.29377e-24	0.916053	0.769	0.465	2.6054e-20	Cluster4
Col4a11	2.87806e-38	0.903647	0.974	0.86	5.79583e-34	Cluster4
Myl2	9.01252e-20	0.865362	0.436	0.163	1.81494e-15	Cluster4
Aplnr	5.94799e-27	0.842518	0.774	0.384	1.19781e-22	Cluster4
Cxcr7	3.363e-16	0.829959	0.585	0.319	6.77242e-12	Cluster4
Mb	2.95858e-12	0.796102	0.564	0.351	5.95798e-08	Cluster4
Col4a21	7.96919e-32	0.795128	0.974	0.831	1.60483e-27	Cluster4
Ppic	2.53994e-21	0.759293	0.805	0.604	5.11492e-17	Cluster4
Fxyd61	1.19342e-09	0.7179	0.631	0.462	2.40331e-05	Cluster4
Mtap1b1	3.72295e-15	0.691666	0.503	0.266	7.49729e-11	Cluster4
Tnni3	2.30676e-13	0.681143	0.564	0.327	4.64535e-09	Cluster4
Fabp3	7.32029e-11	0.653847	0.364	0.172	1.47416e-06	Cluster4
Tspan4	1.22253e-18	0.651347	0.749	0.465	2.46194e-14	Cluster4
Nrp21	5.42132e-13	0.630523	0.677	0.437	1.09174e-08	Cluster4
Tcap	2.7647e-19	0.611192	0.333	0.102	5.56755e-15	Cluster4
Ptp4a31	3.19615e-18	0.61059	0.928	0.761	6.43641e-14	Cluster4
Fabp5	1.60057e-22	0.606114	0.995	0.961	3.22324e-18	Cluster4
Serpinh11	5.08028e-22	0.603092	0.954	0.879	1.02307e-17	Cluster4
Fscn11	2.20323e-16	0.597906	0.867	0.655	4.43686e-12	Cluster4
Klf9	5.01628e-17	0.59485	0.862	0.694	1.01018e-12	Cluster4
Pln	3.21949e-14	0.589534	0.328	0.123	6.4834e-10	Cluster4
Pxdn1	7.71067e-13	0.5889	0.585	0.341	1.55277e-08	Cluster4
H1f0	6.37398e-09	0.578099	0.723	0.577	0.000128359	Cluster4
Cdkn1c	1.92856e-07	0.555679	0.764	0.612	0.00388374	Cluster4
Nr1d1	8.07052e-20	0.549388	0.349	0.106	1.62524e-15	Cluster4
Ctnnbip1	1.15422e-15	0.546536	0.949	0.823	2.32437e-11	Cluster4
Trp53i111	1.08519e-10	0.540323	0.79	0.536	2.18535e-06	Cluster4
Smox	8.94591e-13	0.538111	0.513	0.286	1.80153e-08	Cluster4
Col15a11	2.10089e-09	0.537142	0.333	0.156	4.23077e-05	Cluster4
BC0176121	2.4775e-11	0.532259	0.872	0.783	4.98919e-07	Cluster4
Prcp	4.10336e-08	0.528391	0.426	0.259	0.000826334	Cluster4
Jam3	1.28395e-08	0.52726	0.615	0.411	0.000258561	Cluster4
Marcks	4.67584e-11	0.525321	0.815	0.651	9.41622e-07	Cluster4
Stxbp6	8.39482e-13	0.52524	0.318	0.128	1.69055e-08	Cluster4
Mrpl23	1.36489e-08	0.517696	0.651	0.477	0.000274861	Cluster4
Myoz2	2.22363e-13	0.51591	0.256	0.084	4.47795e-09	Cluster4
Marcksl11	6.33356e-14	0.512331	0.395	0.169	1.27545e-09	Cluster4
2810025M15Rik	4.84608e-13	0.51066	0.892	0.734	9.75903e-09	Cluster4
Tmsb4x1	1.1944e-37	0.50489	1	1	2.40529e-33	Cluster4
Cpe	1.81677e-13	0.488625	0.282	0.1	3.65861e-09	Cluster4
Tef	3.24207e-20	0.481147	0.287	0.072	6.52888e-16	Cluster4
Ctnnb1	5.78253e-13	0.478643	0.928	0.824	1.16449e-08	Cluster4
Pcdh12	6.48459e-10	0.477847	0.426	0.23	1.30587e-05	Cluster4
Nr1d2	2.52783e-17	0.475454	0.318	0.1	5.09053e-13	Cluster4
Kcnb1	1.27793e-14	0.46769	0.354	0.134	2.57349e-10	Cluster4
D0H4S114	4.33926e-11	0.463252	0.364	0.171	8.73839e-07	Cluster4
Dynll1	1.97509e-13	0.456897	0.974	0.967	3.97744e-09	Cluster4
Plxnd11	2.03485e-09	0.456871	0.723	0.549	4.09778e-05	Cluster4
Tsc22d31	6.07264e-08	0.455665	0.754	0.587	0.00122291	Cluster4
Cox7a1	1.54433e-07	0.455273	0.256	0.122	0.00310997	Cluster4
Hspg2	1.91585e-11	0.454849	0.903	0.81	3.85814e-07	Cluster4
Gimap5	1.4492e-08	0.454792	0.518	0.334	0.00029184	Cluster4
Gng11	5.70126e-19	0.453511	1	0.999	1.14812e-14	Cluster4
Ankrd12	1.82542e-08	0.45059	0.605	0.409	0.000367603	Cluster4
Atp5g1	7.56527e-09	0.449799	0.805	0.709	0.000152349	Cluster4
Rhoc1	2.40396e-09	0.444835	0.933	0.849	4.84109e-05	Cluster4
Pitpna	5.28715e-06	0.443721	0.574	0.433	0.106473	Cluster4
Pfn11	7.59906e-21	0.44087	1	0.97	1.5303e-16	Cluster4
Car81	3.89263e-09	0.436483	0.856	0.698	7.83898e-05	Cluster4
Lamc11	2.3232e-07	0.435232	0.497	0.335	0.00467846	Cluster4
Hras1	1.22963e-07	0.434216	0.605	0.461	0.00247624	Cluster4
Cxcl9	1.78194e-05	0.428354	0.349	0.217	0.358848	Cluster4
Ccdc85a1	0.000104106	0.42378	0.574	0.448	1	Cluster4
Ifitm3	2.46606e-13	0.423305	1	0.995	4.96614e-09	Cluster4
Ttyh3	1.70882e-09	0.419811	0.262	0.113	3.44122e-05	Cluster4
Odc11	0.00061285	0.417166	0.292	0.194	1	Cluster4
Fam176b	6.29179e-09	0.415461	0.785	0.647	0.000126704	Cluster4
1190002H23Rik	7.74646e-11	0.411328	0.99	0.964	1.55998e-06	Cluster4
Adm1	7.13287e-05	0.41111	0.262	0.152	1	Cluster4
Klk8	1.3812e-05	0.410687	0.523	0.368	0.278146	Cluster4
Scarb1	6.70032e-05	0.408466	0.621	0.519	1	Cluster4
Tnnc1	1.10118e-06	0.404373	0.313	0.171	0.0221755	Cluster4
Actc1	1.34893e-05	0.402097	0.379	0.248	0.271648	Cluster4
Fam101b1	2.24196e-07	0.399062	0.841	0.757	0.00451487	Cluster4
Tnnt2	7.24309e-05	0.398894	0.446	0.323	1	Cluster4
Itga6	0.000213712	0.398385	0.538	0.432	1	Cluster4
Chchd10	1.2561e-07	0.397021	0.282	0.136	0.00252954	Cluster4
Arf5	6.85894e-10	0.395985	0.913	0.803	1.38125e-05	Cluster4
Arhgef7	5.39782e-07	0.390038	0.446	0.279	0.0108701	Cluster4
H3f3a	1.08864e-15	0.386798	0.99	0.983	2.19231e-11	Cluster4
Per1	2.84888e-07	0.385576	0.338	0.187	0.00573708	Cluster4
Map4k4	5.34548e-07	0.385453	0.523	0.359	0.0107647	Cluster4
D4Bwg0951e	2.16465e-09	0.385397	0.349	0.17	4.35918e-05	Cluster4
Mmd	1.40403e-05	0.383725	0.441	0.299	0.282744	Cluster4
Chst7	7.56457e-07	0.380729	0.272	0.143	0.0152335	Cluster4
S100a10	2.18156e-07	0.376265	0.928	0.886	0.00439323	Cluster4
Sept9	7.85856e-07	0.373526	0.436	0.268	0.0158256	Cluster4
Ddx17	6.26938e-05	0.373331	0.569	0.453	1	Cluster4
Jarid2	8.30405e-07	0.37055	0.323	0.177	0.0167227	Cluster4
Cdk2ap1	4.03004e-06	0.36986	0.369	0.23	0.081157	Cluster4
Gimap4	1.01053e-08	0.369754	0.831	0.709	0.0002035	Cluster4
Tnfrsf211	3.34658e-05	0.369396	0.262	0.151	0.673934	Cluster4
Kctd17	0.000112775	0.3675	0.487	0.376	1	Cluster4
Nid11	3.71769e-06	0.364507	0.605	0.432	0.0748669	Cluster4
Ndufa8	5.92656e-08	0.363965	0.846	0.772	0.00119349	Cluster4
Pcdh171	1.66139e-05	0.36304	0.477	0.32	0.334571	Cluster4
Cxx1a	0.000141272	0.362731	0.631	0.523	1	Cluster4
Ndufa13	2.89504e-08	0.361816	0.841	0.765	0.000583003	Cluster4
Jup	1.80099e-07	0.361112	0.872	0.757	0.00362683	Cluster4
Tie1	6.10673e-07	0.358804	0.851	0.734	0.0122977	Cluster4
Evl	9.10188e-06	0.357635	0.446	0.3	0.183294	Cluster4
Ssna1	0.000996974	0.356545	0.523	0.432	1	Cluster4
Glrx5	1.70219e-05	0.355799	0.472	0.331	0.342787	Cluster4
X99384	3.29753e-07	0.355721	0.379	0.222	0.00664058	Cluster4
Ostf1	2.20161e-09	0.355161	0.918	0.839	4.4336e-05	Cluster4
Atp5e	4.07587e-09	0.354599	0.969	0.9	8.20799e-05	Cluster4
Wwtr1	3.56402e-05	0.354198	0.728	0.604	0.717722	Cluster4
Tmem88	2.9894e-08	0.353699	0.918	0.876	0.000602005	Cluster4
Set	1.01822e-06	0.351961	0.708	0.551	0.0205048	Cluster4
Cd2001	8.90682e-09	0.351677	0.918	0.857	0.000179366	Cluster4
Polr2l	8.29857e-07	0.351155	0.759	0.603	0.0167117	Cluster4
Igfbp3	2.93428e-05	0.350199	0.451	0.305	0.590905	Cluster4
Lama41	0.000330764	0.348928	0.497	0.376	1	Cluster4
Cmtm3	8.32047e-05	0.348038	0.497	0.376	1	Cluster4
Josd2	3.6398e-05	0.347719	0.354	0.232	0.732983	Cluster4
Ccdc85b	1.67946e-09	0.345977	0.995	0.92	3.38211e-05	Cluster4
Polr1d	1.53605e-05	0.344346	0.821	0.709	0.30933	Cluster4
Pcdh19	2.23203e-05	0.343647	0.344	0.216	0.449487	Cluster4
Sdpr	1.0462e-08	0.343186	1	0.979	0.000210683	Cluster4
Camta1	0.000336444	0.340963	0.4	0.287	1	Cluster4
Pde2a	4.84887e-05	0.340928	0.651	0.522	0.976466	Cluster4
Pvrl21	6.17739e-07	0.340158	0.282	0.146	0.01244	Cluster4
Afap1l1	1.00421e-06	0.340094	0.81	0.664	0.0202227	Cluster4
Itm2c	1.37885e-06	0.338882	0.733	0.59	0.0277673	Cluster4
Gng12	3.66238e-05	0.338684	0.513	0.37	0.73753	Cluster4
Ramp2	1.55438e-08	0.335804	0.959	0.937	0.00031302	Cluster4
Erh	5.12483e-05	0.334809	0.738	0.608	1	Cluster4
Rps21	2.34544e-09	0.333616	0.995	0.99	4.72325e-05	Cluster4
Qk	2.21177e-05	0.332708	0.764	0.649	0.445407	Cluster4
Mrpl52	2.65594e-05	0.33094	0.662	0.53	0.534854	Cluster4
Serf2	3.54242e-10	0.330924	0.995	0.967	7.13373e-06	Cluster4
Smad5	0.000150485	0.329369	0.313	0.203	1	Cluster4
Nop10	0.000153598	0.329154	0.718	0.583	1	Cluster4
Sh3pxd2a	5.82236e-05	0.328984	0.267	0.16	1	Cluster4
Egln1	0.00010686	0.328145	0.426	0.299	1	Cluster4
Dok4	6.82378e-05	0.324105	0.574	0.436	1	Cluster4
Lmo2	0.000695013	0.323774	0.456	0.349	1	Cluster4
Coro1c	1.77248e-06	0.323426	0.564	0.387	0.0356942	Cluster4
Cycs	1.4387e-06	0.32291	0.872	0.737	0.0289725	Cluster4
Nudt41	8.28381e-07	0.322449	0.667	0.47	0.0166819	Cluster4
Ndufb5	0.000846231	0.32183	0.692	0.6	1	Cluster4
Rbms1	0.000161692	0.321271	0.718	0.621	1	Cluster4
Plod1	0.000114652	0.320591	0.6	0.484	1	Cluster4
Bcl2	0.000507702	0.320406	0.451	0.335	1	Cluster4
Tpm11	0.00288241	0.319061	0.8	0.74	1	Cluster4
Cd341	3.33431e-06	0.317632	0.949	0.87	0.0671463	Cluster4
4931406P16Rik	0.000412512	0.317237	0.662	0.559	1	Cluster4
Pigy	0.000582756	0.315176	0.267	0.173	1	Cluster4
Smad11	9.36957e-05	0.315169	0.477	0.35	1	Cluster4
Tmem223	0.000122972	0.313632	0.441	0.313	1	Cluster4
Cd931	7.76502e-07	0.31307	0.954	0.835	0.0156372	Cluster4
Rap1b	4.29968e-06	0.31297	0.851	0.738	0.086587	Cluster4
Homer3	2.02935e-07	0.312887	0.328	0.172	0.0040867	Cluster4
Tsnax	0.00364134	0.312782	0.621	0.537	1	Cluster4
Zfp871	0.000379399	0.312509	0.292	0.193	1	Cluster4
Irf2bp2	0.000451093	0.311804	0.328	0.222	1	Cluster4
Ptdss1	0.000200031	0.311327	0.308	0.201	1	Cluster4
Ptms	3.16167e-06	0.31066	0.892	0.794	0.0636697	Cluster4
Nme1	0.000223765	0.307552	0.559	0.427	1	Cluster4
Lphn2	9.81589e-06	0.30673	0.482	0.319	0.197672	Cluster4
Rbck1	0.000323281	0.305798	0.631	0.522	1	Cluster4
Ndufc1	0.000104823	0.305769	0.718	0.592	1	Cluster4
Zfp422	0.00037989	0.303907	0.446	0.323	1	Cluster4
9430020K01Rik	0.000212791	0.303734	0.641	0.54	1	Cluster4
Cuta	1.41653e-05	0.303019	0.682	0.506	0.285261	Cluster4
Fkbp1a1	1.53497e-08	0.302679	0.985	0.968	0.000309112	Cluster4
Rhob	9.06834e-08	0.302593	0.974	0.896	0.00182618	Cluster4
Grb10	0.000199821	0.302126	0.477	0.353	1	Cluster4
Morf4l2	0.000197237	0.30044	0.615	0.491	1	Cluster4
Mtss1	0.000415382	0.299597	0.446	0.328	1	Cluster4
0610012G03Rik	0.000108558	0.298977	0.6	0.464	1	Cluster4
Ptpn18	4.83846e-06	0.298725	0.385	0.232	0.0974368	Cluster4
Rpl15	5.28736e-11	0.298428	1	0.99	1.06477e-06	Cluster4
Cryab	0.000250686	0.297759	0.256	0.155	1	Cluster4
Tmem131	2.23653e-05	0.296734	0.251	0.14	0.450393	Cluster4
Pcbp11	0.00025392	0.29586	0.764	0.645	1	Cluster4
Mlf2	3.38814e-05	0.295528	0.738	0.603	0.682304	Cluster4
Tsfm	0.00147704	0.29508	0.405	0.299	1	Cluster4
BC003965	0.0004572	0.293871	0.333	0.228	1	Cluster4
Ppp4c	0.000105462	0.293564	0.549	0.413	1	Cluster4
Khdrbs1	0.00014927	0.292485	0.59	0.447	1	Cluster4
Trnau1ap	0.000254494	0.292291	0.538	0.417	1	Cluster4
Emp11	0.00787853	0.291669	0.431	0.353	1	Cluster4
Atp5o	7.97325e-05	0.289844	0.779	0.697	1	Cluster4
Myo18a	0.00018953	0.289819	0.359	0.241	1	Cluster4
Ppp1r11	0.000558974	0.288708	0.687	0.593	1	Cluster4
Ndufa4	8.69537e-07	0.288386	0.964	0.929	0.0175107	Cluster4
Lamtor2	0.00398051	0.286899	0.554	0.478	1	Cluster4
Gtf2i	9.20337e-05	0.285175	0.415	0.291	1	Cluster4
Tceal8	0.000461577	0.284438	0.415	0.297	1	Cluster4
Rps26	4.2094e-08	0.283062	1	0.977	0.00084769	Cluster4
Mknk2	0.000247163	0.282992	0.364	0.251	1	Cluster4
Tcf41	9.44937e-05	0.282597	0.954	0.93	1	Cluster4
Capzb	0.000127063	0.2819	0.851	0.775	1	Cluster4
Tspan15	0.00869932	0.281461	0.492	0.411	1	Cluster4
Prdx2	0.00250206	0.281265	0.651	0.58	1	Cluster4
Rps4y2	0.000588158	0.281124	0.503	0.383	1	Cluster4
Rcsd1	0.00096166	0.280718	0.467	0.36	1	Cluster4
Cdk41	0.00243855	0.279863	0.554	0.463	1	Cluster4
Tax1bp3	0.000148986	0.27975	0.774	0.682	1	Cluster4
Atpif1	0.000530156	0.279634	0.672	0.543	1	Cluster4
St5	0.000113323	0.278931	0.303	0.188	1	Cluster4
Fubp1	0.000351821	0.278789	0.523	0.402	1	Cluster4
Akt1	0.000798161	0.278673	0.472	0.369	1	Cluster4
Rps27l	1.79527e-05	0.278372	0.908	0.816	0.361531	Cluster4
Sft2d1	9.90659e-05	0.277632	0.651	0.498	1	Cluster4
Trib2	0.000348744	0.276839	0.431	0.309	1	Cluster4
Rab3a	0.00561204	0.276722	0.256	0.183	1	Cluster4
Sema6a	0.000480504	0.276493	0.549	0.425	1	Cluster4
Cdc42ep2	0.000371368	0.276492	0.615	0.504	1	Cluster4
Ccdc56	0.000302584	0.276343	0.626	0.514	1	Cluster4
Gnai21	1.25866e-07	0.275711	0.974	0.946	0.00253469	Cluster4
Ccdc72	0.00288305	0.27562	0.769	0.693	1	Cluster4
Prdx6	0.00174836	0.273862	0.421	0.318	1	Cluster4
Nras	0.00139587	0.272916	0.672	0.569	1	Cluster4
Bst2	0.00070324	0.272894	0.944	0.886	1	Cluster4
Fam96a	0.000248126	0.271871	0.431	0.305	1	Cluster4
AI462493	0.00198262	0.271439	0.579	0.496	1	Cluster4
Vash11	5.80222e-05	0.270649	0.379	0.248	1	Cluster4
Mllt4	0.000502771	0.266393	0.779	0.724	1	Cluster4
Art3	0.000177996	0.26554	0.426	0.287	1	Cluster4
Yaf2	7.7572e-05	0.265199	0.503	0.364	1	Cluster4
Cox7b	0.000690708	0.264091	0.749	0.644	1	Cluster4
Hspa8	2.96603e-06	0.263569	0.995	0.99	0.05973	Cluster4
Txnl4a	0.000973111	0.263438	0.641	0.539	1	Cluster4
Grcc10	0.000273391	0.262077	0.846	0.774	1	Cluster4
Zfp706	0.000908204	0.260769	0.662	0.573	1	Cluster4
Zeb1	0.00853432	0.260361	0.395	0.311	1	Cluster4
Rplp01	2.03132e-09	0.260353	1	0.997	4.09066e-05	Cluster4
Myo1b	0.000708653	0.259456	0.456	0.335	1	Cluster4
Snx3	5.32831e-05	0.25874	0.928	0.867	1	Cluster4
1810011O10Rik	5.70796e-05	0.258258	0.887	0.855	1	Cluster4
Cd91	3.27721e-05	0.258045	0.862	0.738	0.659964	Cluster4
Uqcrfs1	0.00251955	0.256592	0.538	0.458	1	Cluster4
Mrpl42	0.00223973	0.255929	0.559	0.463	1	Cluster4
Ntf3	0.000389413	0.254239	0.349	0.227	1	Cluster4
Hnrnpab	0.000711559	0.254059	0.646	0.527	1	Cluster4
Igfbp71	5.79058e-06	0.252892	0.99	0.989	0.116611	Cluster4
Slc25a39	0.00281835	0.252299	0.313	0.225	1	Cluster4
Caprin1	0.000151734	0.251775	0.497	0.373	1	Cluster4
Prrg3	0.000206211	0.251685	0.292	0.182	1	Cluster4
Lnx2	0.000368831	0.251357	0.256	0.158	1	Cluster4
Hadha	0.00320169	0.251239	0.318	0.23	1	Cluster4
Rn45s	7.76944e-19	1.66691	1	0.898	1.56461e-14	Cluster5
Pi16	3.13732e-26	1.05363	0.597	0.238	6.31793e-22	Cluster5
A130040M12Rik1	1.25581e-16	0.98782	0.44	0.182	2.52895e-12	Cluster5
Xist2	1.00376e-15	0.886982	0.513	0.237	2.02138e-11	Cluster5
Nts	2.63848e-26	0.711786	0.398	0.102	5.31337e-22	Cluster5
Aplnr1	1.183e-24	0.697385	0.822	0.378	2.38232e-20	Cluster5
Calcrl	1.54977e-17	0.644701	0.581	0.258	3.12092e-13	Cluster5
Fmo21	1.7466e-21	0.600052	0.649	0.266	3.5173e-17	Cluster5
Rps15a-ps42	6.0776e-16	0.530862	0.963	0.783	1.22391e-11	Cluster5
Ahnak	3.02535e-13	0.530424	0.995	0.849	6.09246e-09	Cluster5
Rps15a-ps62	1.5728e-14	0.518028	0.921	0.653	3.16731e-10	Cluster5
Prcp1	1.35306e-15	0.50034	0.539	0.242	2.72479e-11	Cluster5
Rpl34-ps11	6.21285e-15	0.463799	0.592	0.277	1.25114e-10	Cluster5
Add3	3.35334e-15	0.450582	0.618	0.292	6.75295e-11	Cluster5
Irx31	4.34083e-14	0.442148	0.408	0.161	8.74156e-10	Cluster5
Gm93201	1.03891e-11	0.438377	0.696	0.4	2.09215e-07	Cluster5
Rps282	1.04317e-18	0.438354	1	0.985	2.10074e-14	Cluster5
Wdr92	1.80787e-11	0.432724	0.288	0.108	3.64069e-07	Cluster5
Rpl31-ps122	1.79796e-13	0.422361	0.979	0.806	3.62073e-09	Cluster5
Rpl34	1.9042e-13	0.421453	0.529	0.247	3.83468e-09	Cluster5
Gas5	1.14989e-10	0.419105	0.911	0.723	2.31565e-06	Cluster5
Pde4b1	1.95466e-10	0.41117	0.503	0.251	3.93629e-06	Cluster5
Gm64021	2.42538e-12	0.404888	0.712	0.391	4.88422e-08	Cluster5
Fmo11	2.41487e-11	0.391448	0.848	0.518	4.86307e-07	Cluster5
Csnk1e	1.20581e-09	0.39028	0.634	0.376	2.42826e-05	Cluster5
2410006H16Rik	9.47101e-09	0.389896	0.665	0.416	0.000190727	Cluster5
Dcn	3.60211e-06	0.389012	0.581	0.349	0.0725393	Cluster5
Egr11	2.18553e-06	0.38821	0.607	0.409	0.0440122	Cluster5
Id21	1.16997e-09	0.376039	0.497	0.257	2.35608e-05	Cluster5
Stard8	9.29786e-13	0.375997	0.529	0.248	1.8724e-08	Cluster5
Nedd4	5.34804e-08	0.375962	0.838	0.584	0.00107699	Cluster5
Socs31	0.00262224	0.36444	0.33	0.224	1	Cluster5
Tgm21	7.62087e-08	0.363064	0.869	0.628	0.00153469	Cluster5
Hmcn1	1.90679e-15	0.360486	0.298	0.092	3.83989e-11	Cluster5
A730098P11Rik	4.92992e-09	0.355101	0.691	0.419	9.92787e-05	Cluster5
Mesdc1	1.80476e-09	0.353826	0.775	0.475	3.63443e-05	Cluster5
Smox1	3.69182e-13	0.345105	0.586	0.275	7.43459e-09	Cluster5
Tjp1	9.46152e-08	0.342065	0.728	0.482	0.00190536	Cluster5
Smad61	2.19315e-07	0.339387	0.539	0.321	0.00441656	Cluster5
Rps27	1.13716e-14	0.338644	1	0.986	2.29001e-10	Cluster5
Nfib	3.38061e-08	0.332853	0.927	0.716	0.000680786	Cluster5
Wdr892	2.02556e-09	0.328545	0.796	0.504	4.07908e-05	Cluster5
Rassf91	2.26348e-07	0.324875	0.539	0.329	0.0045582	Cluster5
Tspan18	2.09272e-09	0.322351	0.471	0.242	4.21432e-05	Cluster5
Aqp11	1.18187e-08	0.319977	0.963	0.713	0.000238004	Cluster5
Bgn	2.6759e-06	0.319601	0.387	0.219	0.0538873	Cluster5
Slc16a2	7.47746e-09	0.319454	0.414	0.212	0.000150581	Cluster5
Mir7032	2.4115e-06	0.312858	0.764	0.526	0.0485628	Cluster5
Junb2	0.000563272	0.311715	0.764	0.588	1	Cluster5
Dst	4.69221e-07	0.310793	0.675	0.422	0.00944918	Cluster5
Tpst2	2.20311e-07	0.309978	0.874	0.641	0.00443663	Cluster5
Eid1	6.37511e-12	0.306011	0.471	0.214	1.28382e-07	Cluster5
Nsa2	3.84227e-06	0.305658	0.665	0.451	0.0773756	Cluster5
Ramp31	3.76899e-08	0.29484	0.654	0.402	0.000758999	Cluster5
Gm1673	6.89959e-11	0.29215	0.398	0.176	1.38944e-06	Cluster5
Rpl4	3.09248e-10	0.291662	0.995	0.97	6.22763e-06	Cluster5
Pura	1.4036e-10	0.291252	0.497	0.243	2.82657e-06	Cluster5
Cdkn1a1	2.08657e-05	0.290942	0.911	0.744	0.420194	Cluster5
Ttc3	2.03247e-08	0.290849	0.471	0.253	0.0004093	Cluster5
Rpl30	5.27492e-12	0.290557	0.335	0.13	1.06226e-07	Cluster5
Mdfic	7.34873e-09	0.29022	0.597	0.33	0.000147989	Cluster5
Sdpr1	7.06693e-07	0.288562	1	0.979	0.0142314	Cluster5
Ppp2r5a	2.50428e-06	0.288558	0.733	0.455	0.0504312	Cluster5
Lamp2	5.87523e-06	0.287708	0.696	0.46	0.118315	Cluster5
Rpl39	1.97424e-11	0.287513	1	0.992	3.97573e-07	Cluster5
Ccdc80	6.44605e-09	0.286984	0.387	0.182	0.00012981	Cluster5
Gm18211	4.24175e-08	0.283939	0.969	0.807	0.000854203	Cluster5
Ssbp3	4.89556e-08	0.283302	0.403	0.213	0.000985868	Cluster5
Zfp36l11	1.61176e-05	0.282855	0.901	0.737	0.324577	Cluster5
Tek	6.97777e-07	0.282591	0.843	0.59	0.0140518	Cluster5
Rpl10	1.91002e-10	0.281874	1	0.998	3.84641e-06	Cluster5
Macf1	2.76087e-06	0.280134	0.759	0.51	0.0555983	Cluster5
Trp53i112	3.56111e-07	0.27985	0.796	0.536	0.00717137	Cluster5
Ube2q1	2.29083e-09	0.279775	0.424	0.209	4.61327e-05	Cluster5
Fam100b	5.29313e-11	0.278863	0.497	0.233	1.06593e-06	Cluster5
Rps5	3.77661e-12	0.277571	1	1	7.60533e-08	Cluster5
Casp6	1.86585e-06	0.275973	0.429	0.244	0.0375745	Cluster5
Ephb4	1.28444e-05	0.274251	0.775	0.54	0.25866	Cluster5
Npr1	1.65734e-07	0.273091	0.644	0.389	0.00333756	Cluster5
Cox7a2l	3.38173e-08	0.272093	0.958	0.866	0.000681012	Cluster5
Tppp3	0.00028956	0.270993	0.529	0.353	1	Cluster5
Rps3	1.34642e-09	0.270369	1	0.994	2.71142e-05	Cluster5
Ednrb	1.2068e-07	0.269178	0.492	0.276	0.00243025	Cluster5
BC028528	4.15608e-08	0.268989	0.675	0.402	0.000836952	Cluster5
Kcnb11	4.94843e-09	0.267326	0.325	0.139	9.96514e-05	Cluster5
Pla2g12a	6.99568e-10	0.266903	0.424	0.202	1.40879e-05	Cluster5
Comt1	4.00475e-06	0.266808	0.764	0.545	0.0806476	Cluster5
Rps20	7.29645e-09	0.264313	1	0.99	0.000146936	Cluster5
Palm	9.80125e-07	0.263136	0.749	0.474	0.0197377	Cluster5
Chd4	2.46227e-06	0.262686	0.571	0.364	0.0495853	Cluster5
Ldb1	7.50389e-10	0.262437	0.325	0.14	1.51113e-05	Cluster5
Sept2	2.20988e-06	0.262308	0.827	0.587	0.0445027	Cluster5
Zfp467	1.49406e-06	0.26122	0.34	0.179	0.0300875	Cluster5
Sorbs1	0.000120029	0.260697	0.618	0.418	1	Cluster5
Eif4b	5.61805e-07	0.259834	0.78	0.507	0.0113136	Cluster5
Gnb2l1	1.28772e-07	0.258953	0.995	0.918	0.00259322	Cluster5
Sntb2	3.26698e-07	0.258917	0.408	0.221	0.00657905	Cluster5
Bptf	1.62482e-07	0.258783	0.586	0.343	0.00327206	Cluster5
Inpp5a	3.71358e-09	0.25734	0.545	0.287	7.4784e-05	Cluster5
Ppp1r15a	0.000297259	0.256973	0.455	0.305	1	Cluster5
Xiap	2.21827e-05	0.256779	0.665	0.447	0.446715	Cluster5
Mll3	8.85365e-09	0.256035	0.487	0.25	0.000178295	Cluster5
Gpx3	0.000105373	0.255639	0.361	0.214	1	Cluster5
Rpl9	1.78318e-11	0.255087	1	0.997	3.59098e-07	Cluster5
Eef1b21	2.21954e-05	0.254976	0.927	0.802	0.446971	Cluster5
Egln11	3.74971e-07	0.253521	0.503	0.288	0.00755116	Cluster5
Rps6	1.74324e-10	0.252796	1	0.998	3.51054e-06	Cluster5
Rod1	7.55084e-07	0.250136	0.723	0.474	0.0152059	Cluster5
Actn11	1.32535e-06	0.250134	0.524	0.315	0.0266899	Cluster5
Dbp1	3.91754e-57	1.82442	0.71	0.153	7.88915e-53	Cluster6
Cdkn1c1	1.85759e-33	1.52246	0.908	0.605	3.74081e-29	Cluster6
Scgb3a1	2.03566e-25	1.37332	0.305	0.056	4.09941e-21	Cluster6
Igfbp31	3.12621e-09	1.21761	0.504	0.307	6.29556e-05	Cluster6
Beta-s1	2.00259e-11	1.06275	0.458	0.744	4.03282e-07	Cluster6
Rbp71	1.05363e-11	0.938801	0.824	0.661	2.1218e-07	Cluster6
Sparc2	1.94383e-34	0.904734	1	0.993	3.91448e-30	Cluster6
Rasd1	9.61439e-09	0.899973	0.282	0.119	0.000193615	Cluster6
Tspan41	6.90453e-18	0.889488	0.733	0.48	1.39043e-13	Cluster6
Oaz2	1.25097e-16	0.857762	0.863	0.746	2.5192e-12	Cluster6
Tbxa2r	1.86343e-12	0.853275	0.359	0.148	3.75257e-08	Cluster6
Glul	3.96572e-06	0.825636	0.534	0.408	0.0798617	Cluster6
Nr1d11	3.49642e-19	0.813309	0.382	0.115	7.04109e-15	Cluster6
Ddit41	2.56282e-09	0.795308	0.672	0.49	5.16101e-05	Cluster6
Cxcl12	9.79886e-16	0.792646	0.977	0.905	1.97329e-11	Cluster6
Tm4sf1	4.66481e-20	0.781403	1	0.97	9.394e-16	Cluster6
Hist1h1c	0.000100938	0.751177	0.534	0.43	1	Cluster6
1190002H23Rik1	4.06012e-14	0.726437	0.977	0.966	8.17627e-10	Cluster6
Stc1	9.16762e-15	0.72016	0.282	0.078	1.84618e-10	Cluster6
Gja1	2.54308e-06	0.710013	0.603	0.469	0.0512125	Cluster6
Aqp71	1.24627e-13	0.696689	0.901	0.772	2.50974e-09	Cluster6
Igfbp72	3.17488e-21	0.69545	1	0.988	6.39358e-17	Cluster6
Lrrc3b	2.7938e-09	0.693406	0.321	0.144	5.62616e-05	Cluster6
8430408G22Rik	2.23712e-09	0.664944	0.939	0.824	4.50512e-05	Cluster6
B4galt4	1.80893e-08	0.659948	0.649	0.493	0.000364283	Cluster6
Tsc22d11	1.51008e-10	0.641547	0.931	0.86	3.041e-06	Cluster6
Ucp2	4.33214e-08	0.608525	0.718	0.588	0.000872407	Cluster6
Klf91	4.69328e-08	0.604702	0.817	0.707	0.000945132	Cluster6
Tmem881	2.2827e-12	0.602386	0.947	0.875	4.5969e-08	Cluster6
Sox17	0.000423506	0.593996	0.672	0.595	1	Cluster6
Slc26a10	2.19899e-07	0.590217	0.74	0.636	0.00442832	Cluster6
Unc5b	5.45565e-06	0.576757	0.458	0.313	0.109866	Cluster6
Sema7a	0.000318432	0.571872	0.45	0.372	1	Cluster6
Tmcc3	1.7644e-06	0.567738	0.634	0.514	0.0355314	Cluster6
Fam176b1	1.3991e-07	0.56464	0.718	0.66	0.0028175	Cluster6
Cd38	7.77155e-06	0.55483	0.611	0.535	0.156503	Cluster6
Myl21	9.66846e-07	0.553017	0.344	0.185	0.0194703	Cluster6
Tef1	6.61017e-11	0.540408	0.26	0.085	1.33116e-06	Cluster6
Nfkbia	2.42267e-10	0.5393	0.969	0.898	4.87878e-06	Cluster6
Vamp5	1.64888e-06	0.531972	0.672	0.573	0.0332052	Cluster6
Ly6e	5.98934e-21	0.530541	1	0.998	1.20613e-16	Cluster6
Rhob1	4.2376e-09	0.52579	0.962	0.901	8.53369e-05	Cluster6
Nr1d21	1.81089e-06	0.519069	0.252	0.117	0.0364677	Cluster6
Efnb2	3.95356e-05	0.518992	0.473	0.35	0.796168	Cluster6
Klf13	2.17176e-07	0.515012	0.832	0.744	0.00437349	Cluster6
Itm2c1	8.32575e-05	0.511457	0.664	0.604	1	Cluster6
Pitpnc1	0.00774146	0.510523	0.618	0.624	1	Cluster6
Tax1bp31	1.22411e-07	0.507715	0.74	0.69	0.0024651	Cluster6
Ppap2b	3.13392e-07	0.501774	0.908	0.86	0.00631109	Cluster6
Efnb1	3.85954e-05	0.487487	0.664	0.57	0.777234	Cluster6
Lgals9	5.60257e-06	0.48231	0.718	0.625	0.112825	Cluster6
Mpzl1	0.000897436	0.476471	0.489	0.42	1	Cluster6
Vegfc	0.000679438	0.474827	0.252	0.147	1	Cluster6
Gnas	1.1397e-15	0.464844	1	0.995	2.29514e-11	Cluster6
Dusp6	0.000140948	0.459569	0.649	0.556	1	Cluster6
Podxl	1.232e-06	0.455108	0.817	0.782	0.02481	Cluster6
Ddx3y	0.000113866	0.453871	0.328	0.209	1	Cluster6
Ctsz	0.00891538	0.443111	0.542	0.527	1	Cluster6
Thrsp1	0.00122769	0.436389	0.611	0.542	1	Cluster6
Map4k3	0.00229682	0.434192	0.382	0.303	1	Cluster6
Slc44a2	0.00185402	0.433324	0.435	0.364	1	Cluster6
Cables2	0.00572634	0.431801	0.29	0.217	1	Cluster6
Hras11	0.000215981	0.431259	0.557	0.473	1	Cluster6
Elovl5	0.00589278	0.430239	0.534	0.502	1	Cluster6
Ict1	0.00111506	0.429544	0.366	0.275	1	Cluster6
Cst31	1.82183e-09	0.426653	0.992	0.988	3.66881e-05	Cluster6
Vamp8	3.89168e-05	0.425017	0.679	0.616	0.783706	Cluster6
Tnni31	0.000226064	0.423747	0.466	0.349	1	Cluster6
Cd81	3.09342e-13	0.420806	1	0.997	6.22952e-09	Cluster6
Txnip1	2.23183e-07	0.419569	0.924	0.891	0.00449447	Cluster6
Cd2002	1.73396e-06	0.418156	0.931	0.859	0.0349185	Cluster6
Cd151	8.56779e-05	0.413765	0.824	0.84	1	Cluster6
2310036O22Rik	8.86383e-06	0.413009	0.748	0.682	0.1785	Cluster6
Fkbp3	0.00073415	0.412999	0.618	0.563	1	Cluster6
Alpl	0.00204096	0.408028	0.374	0.267	1	Cluster6
Col4a22	1.18524e-06	0.407364	0.901	0.845	0.0238684	Cluster6
Cd300lg2	6.24247e-09	0.404941	0.992	0.942	0.000125711	Cluster6
Ltbp4	2.0531e-06	0.404683	0.901	0.803	0.0413453	Cluster6
BC0176122	0.00576672	0.404399	0.802	0.794	1	Cluster6
Ramp21	4.91083e-09	0.402625	0.992	0.935	9.88944e-05	Cluster6
1810011O10Rik1	2.21724e-06	0.402486	0.916	0.853	0.0446508	Cluster6
H1f01	0.00470835	0.397862	0.649	0.592	1	Cluster6
Mb1	0.000151183	0.396743	0.489	0.369	1	Cluster6
Lims2	5.75582e-10	0.394102	0.969	0.954	1.15911e-05	Cluster6
Ankrd121	0.00273687	0.394029	0.504	0.428	1	Cluster6
Rps4y21	0.00511587	0.392921	0.466	0.392	1	Cluster6
Ppic1	0.00355031	0.389814	0.664	0.628	1	Cluster6
Mapk3	1.70679e-06	0.388585	0.824	0.792	0.0343713	Cluster6
Ets1	1.35504e-05	0.383232	0.84	0.796	0.272879	Cluster6
Col4a12	1.33755e-05	0.383034	0.893	0.874	0.269357	Cluster6
Lage3	0.00244305	0.381906	0.336	0.252	1	Cluster6
Slc9a3r2	7.35116e-09	0.38112	0.992	0.955	0.000148038	Cluster6
Arhgap31	0.000163965	0.380109	0.855	0.847	1	Cluster6
Ankrd13a	0.00684802	0.380009	0.313	0.24	1	Cluster6
Tcf15	1.90336e-07	0.379512	0.985	0.927	0.00383298	Cluster6
Klf2	2.26711e-06	0.379312	0.992	0.982	0.0456552	Cluster6
Rab3a1	0.00859558	0.378885	0.26	0.186	1	Cluster6
Hey1	0.00456574	0.378597	0.45	0.344	1	Cluster6
Tmed10	2.71303e-05	0.378461	0.771	0.769	0.546349	Cluster6
Chmp5	0.000341172	0.377648	0.687	0.676	1	Cluster6
Fkbp4	0.00725668	0.376315	0.557	0.515	1	Cluster6
Slc48a1	0.000691782	0.376037	0.504	0.427	1	Cluster6
Fbln5	3.78717e-06	0.375532	0.252	0.111	0.0762661	Cluster6
Myl31	0.000157427	0.375104	0.275	0.155	1	Cluster6
Efcab4a	0.00157266	0.372566	0.641	0.62	1	Cluster6
Bcl2l1	0.000699823	0.371281	0.55	0.456	1	Cluster6
Magix	0.00928784	0.369796	0.382	0.299	1	Cluster6
Ap2s1	0.00465643	0.368011	0.595	0.604	1	Cluster6
Mrps18a	0.00709776	0.3669	0.359	0.295	1	Cluster6
Cav2	9.17459e-08	0.363863	0.969	0.971	0.00184758	Cluster6
Arf51	3.80918e-05	0.362125	0.84	0.816	0.767092	Cluster6
Thbd	0.0028795	0.358407	0.672	0.628	1	Cluster6
Timp31	0.000304754	0.358126	0.87	0.865	1	Cluster6
Crip2	9.48212e-10	0.354979	0.992	0.979	1.90951e-05	Cluster6
Slc50a1	0.00129022	0.351533	0.634	0.594	1	Cluster6
Fam129b	0.00810844	0.3492	0.366	0.291	1	Cluster6
Ly6a1	7.77634e-06	0.347686	1	0.995	0.1566	Cluster6
Mapk1ip1l	0.00358083	0.343576	0.252	0.169	1	Cluster6
Dynll11	3.39958e-06	0.342077	0.985	0.966	0.0684608	Cluster6
Ifitm31	8.68439e-06	0.339909	0.985	0.997	0.174886	Cluster6
St6galnac2	0.00400455	0.326807	0.267	0.18	1	Cluster6
Cmtm8	0.000774092	0.326284	0.664	0.606	1	Cluster6
Gemin7	0.00589791	0.32533	0.611	0.556	1	Cluster6
Ndufc2	0.000335227	0.323933	0.794	0.794	1	Cluster6
Ostf11	2.12258e-05	0.321331	0.893	0.845	0.427446	Cluster6
Calm1	1.26819e-07	0.318417	0.992	0.996	0.00255387	Cluster6
Psme2	0.00512564	0.318083	0.702	0.723	1	Cluster6
Psme1	0.00716347	0.315138	0.771	0.775	1	Cluster6
Myeov2	0.00590894	0.314022	0.656	0.624	1	Cluster6
Atp6v0e	0.000844184	0.311197	0.763	0.766	1	Cluster6
Arl6ip5	0.0014298	0.309725	0.687	0.674	1	Cluster6
Fam108a	0.00816405	0.309693	0.603	0.603	1	Cluster6
Actn41	0.00170106	0.308905	0.794	0.727	1	Cluster6
Atox1	0.000155928	0.303156	0.908	0.909	1	Cluster6
Ahsa1	0.00930361	0.297506	0.45	0.392	1	Cluster6
Slc6a61	0.00375261	0.296632	0.824	0.766	1	Cluster6
Flt11	0.00127631	0.289359	0.802	0.768	1	Cluster6
Rab5c	0.00824153	0.288606	0.695	0.69	1	Cluster6
Tspan131	9.30269e-05	0.288192	1	0.973	1	Cluster6
Serf21	5.95416e-06	0.28812	1	0.968	0.119905	Cluster6
Ccdc85a2	0.00737773	0.287728	0.527	0.459	1	Cluster6
Sepw1	2.38746e-05	0.285102	0.985	0.979	0.480787	Cluster6
Tgfb11	0.00360637	0.281043	0.664	0.627	1	Cluster6
Ly6c11	4.13065e-06	0.280682	1	0.998	0.0831831	Cluster6
Sgk11	0.00102569	0.278302	0.962	0.953	1	Cluster6
Ptp4a32	0.00684291	0.278134	0.824	0.779	1	Cluster6
Ppib	0.00342827	0.277991	0.855	0.844	1	Cluster6
6720456B07Rik	0.00159344	0.276908	0.733	0.713	1	Cluster6
Mndal	0.00131231	0.274709	0.672	0.627	1	Cluster6
Laptm4a	9.86053e-05	0.273367	0.985	0.975	1	Cluster6
Dynlrb1	0.000973314	0.271972	0.802	0.768	1	Cluster6
Btnl9	0.00413292	0.271578	0.534	0.448	1	Cluster6
Arhgef15	0.00514618	0.270216	0.718	0.702	1	Cluster6
Slc25a4	0.00689453	0.268702	0.763	0.751	1	Cluster6
Ushbp1	0.00207737	0.267337	0.855	0.835	1	Cluster6
Ndufb11	0.00604766	0.258593	0.733	0.691	1	Cluster6
Atp5e1	0.00403837	0.257258	0.931	0.907	1	Cluster6
Emcn1	0.00432745	0.255019	0.901	0.925	1	Cluster6
Rab2a	0.00289515	0.254979	0.794	0.793	1	Cluster6
H3f3a1	0.000428946	0.253966	1	0.982	1	Cluster6
Epas11	0.00405265	0.253632	0.878	0.884	1	Cluster6
Fbln51	4.03639e-102	2.52506	0.72	0.07	8.12848e-98	Cluster7
Fn1	1.26277e-72	1.86789	0.627	0.08	2.54297e-68	Cluster7
Glul1	1.80416e-40	1.82568	0.856	0.38	3.63323e-36	Cluster7
Stmn21	4.09279e-42	1.80445	0.898	0.398	8.24207e-38	Cluster7
Clu	3.502e-35	1.77389	0.576	0.153	7.05233e-31	Cluster7
Hey11	1.54869e-41	1.64066	0.831	0.311	3.11876e-37	Cluster7
Azin1	4.12805e-40	1.63361	0.771	0.274	8.31307e-36	Cluster7
Vegfc1	2.36248e-51	1.62932	0.619	0.116	4.75757e-47	Cluster7
Rbp72	3.10691e-27	1.44242	0.924	0.654	6.2567e-23	Cluster7
Gja4	7.74442e-44	1.43902	0.373	0.042	1.55957e-39	Cluster7
Jag1	3.38267e-22	1.41596	0.424	0.123	6.81202e-18	Cluster7
Cdk19	4.51355e-40	1.38598	0.661	0.188	9.08939e-36	Cluster7
Alpl1	2.31382e-42	1.36107	0.771	0.233	4.65956e-38	Cluster7
Bsg	8.05431e-16	1.1955	0.932	0.878	1.62198e-11	Cluster7
Fxyd5	2.29018e-13	1.19334	0.703	0.457	4.61197e-09	Cluster7
Igfbp4	7.25068e-16	1.08372	0.525	0.227	1.46014e-11	Cluster7
Gja5	8.61594e-71	1.08305	0.347	0.013	1.73508e-66	Cluster7
Htra1	2.80878e-42	1.06061	0.373	0.044	5.65632e-38	Cluster7
Ehd4	2.31552e-18	1.05163	0.644	0.307	4.663e-14	Cluster7
S100a62	2.31724e-19	1.0492	0.89	0.605	4.66646e-15	Cluster7
Ptprr	4.93957e-22	1.04168	0.508	0.164	9.94731e-18	Cluster7
Ltbp41	4.85497e-24	1.00602	0.941	0.8	9.77694e-20	Cluster7
Tm4sf11	1.72913e-27	1.00193	1	0.971	3.48213e-23	Cluster7
Eps8l2	2.94917e-48	0.977527	0.331	0.026	5.93904e-44	Cluster7
Gstp1	2.8813e-18	0.969095	0.746	0.415	5.80236e-14	Cluster7
Cox4i2	1.6671e-24	0.951714	0.381	0.084	3.3572e-20	Cluster7
Dll4	4.92517e-10	0.944747	0.627	0.382	9.9183e-06	Cluster7
Edn1	7.79002e-18	0.941165	0.424	0.129	1.56875e-13	Cluster7
Pcp4l11	3.79849e-18	0.938932	0.703	0.342	7.6494e-14	Cluster7
Timp32	1.00621e-13	0.937126	0.958	0.857	2.02631e-09	Cluster7
Atp13a3	8.19293e-27	0.922894	0.441	0.107	1.64989e-22	Cluster7
Sncg1	1.18225e-19	0.914358	0.602	0.233	2.38082e-15	Cluster7
Fbln21	1.6425e-17	0.909547	0.788	0.452	3.30767e-13	Cluster7
Sox181	1.2427e-16	0.907676	0.898	0.667	2.50254e-12	Cluster7
Mgst1	6.03272e-15	0.904759	0.415	0.156	1.21487e-10	Cluster7
Col8a1	1.17746e-35	0.880996	0.347	0.045	2.37116e-31	Cluster7
Plac9	7.43657e-09	0.867421	0.347	0.155	0.000149758	Cluster7
Mecom	1.74006e-15	0.867263	0.492	0.202	3.50414e-11	Cluster7
Alox12	8.28267e-28	0.863143	0.381	0.073	1.66796e-23	Cluster7
Plat1	3.80546e-12	0.858058	0.661	0.368	7.66344e-08	Cluster7
Car7	1.82778e-17	0.853417	0.483	0.18	3.68077e-13	Cluster7
Smad62	1.1752e-13	0.850496	0.636	0.324	2.36661e-09	Cluster7
Tgfb2	2.20374e-32	0.847723	0.297	0.036	4.4379e-28	Cluster7
Lrrc32	4.54236e-17	0.845522	0.432	0.146	9.14741e-13	Cluster7
St6galnac21	1.31477e-24	0.834553	0.534	0.157	2.64768e-20	Cluster7
Cd741	2.22798e-06	0.817648	0.517	0.321	0.0448672	Cluster7
Rgs10	3.26656e-24	0.815318	0.305	0.054	6.57819e-20	Cluster7
Slc6a62	1.44795e-14	0.810405	0.949	0.755	2.91588e-10	Cluster7
Sox171	7.94392e-14	0.808304	0.856	0.58	1.59975e-09	Cluster7
Hist1h2bc1	1.37485e-14	0.791249	0.89	0.605	2.76867e-10	Cluster7
Crip11	3.63583e-19	0.769565	1	0.971	7.32184e-15	Cluster7
Cxcl121	1.39074e-12	0.769554	0.983	0.905	2.80067e-08	Cluster7
Oaz21	1.36346e-12	0.768527	0.864	0.747	2.74574e-08	Cluster7
Trpv4	6.21508e-25	0.753841	0.331	0.061	1.25159e-20	Cluster7
Ace	1.89071e-19	0.745896	0.364	0.094	3.80751e-15	Cluster7
Unc5b1	2.56421e-15	0.744001	0.627	0.299	5.1638e-11	Cluster7
Pcsk5	7.96475e-50	0.740509	0.271	0.013	1.60394e-45	Cluster7
Kazald1	7.43935e-18	0.737656	0.39	0.114	1.49814e-13	Cluster7
H2-Ab1	1.06923e-06	0.736293	0.381	0.203	0.0215322	Cluster7
Mpzl11	3.44883e-11	0.732567	0.644	0.407	6.94526e-07	Cluster7
Cyth3	2.49326e-12	0.732199	0.508	0.243	5.02092e-08	Cluster7
Epas12	1.165e-16	0.727508	0.966	0.876	2.34608e-12	Cluster7
AU0210921	1.67999e-11	0.720368	0.466	0.209	3.38316e-07	Cluster7
Btnl91	4.96673e-11	0.719218	0.703	0.434	1.0002e-06	Cluster7
Col18a1	1.05079e-14	0.718313	0.271	0.068	2.11609e-10	Cluster7
Gcnt2	1.39237e-15	0.715175	0.475	0.185	2.80395e-11	Cluster7
Foxp1	2.03697e-10	0.714365	0.72	0.505	4.10205e-06	Cluster7
Tm6sf1	3.48253e-16	0.703827	0.517	0.207	7.01312e-12	Cluster7
Nrarp	2.46433e-05	0.701144	0.593	0.475	0.496267	Cluster7
Stc11	3.18598e-11	0.693511	0.263	0.082	6.41593e-07	Cluster7
Smpdl3a1	4.94983e-07	0.692064	0.737	0.575	0.00996797	Cluster7
Alas1	1.523e-06	0.687204	0.254	0.118	0.0306701	Cluster7
Iqgap1	1.65707e-09	0.686036	0.653	0.411	3.33701e-05	Cluster7
Msx1	2.54121e-14	0.685476	0.559	0.255	5.11748e-10	Cluster7
Fads3	1.4098e-17	0.685436	0.322	0.081	2.83905e-13	Cluster7
Sh3kbp1	1.31822e-18	0.685231	0.288	0.063	2.65463e-14	Cluster7
Sdcbp2	1.22271e-32	0.682789	0.263	0.026	2.4623e-28	Cluster7
Pdcd4	4.72859e-06	0.678479	0.356	0.198	0.0952244	Cluster7
Slc3a21	1.16679e-05	0.676978	0.593	0.446	0.234967	Cluster7
Lamb2	5.65819e-10	0.668085	0.585	0.342	1.13945e-05	Cluster7
Ptprb	1.14944e-11	0.668043	0.941	0.822	2.31474e-07	Cluster7
Eln	1.36654e-11	0.662339	0.288	0.093	2.75194e-07	Cluster7
Podxl1	5.14887e-10	0.66231	0.89	0.776	1.03688e-05	Cluster7
Tsc22d12	8.06718e-17	0.661087	0.983	0.856	1.62457e-12	Cluster7
Tspo	1.66415e-13	0.659919	0.941	0.692	3.35127e-09	Cluster7
Mast4	1.13628e-10	0.658312	0.475	0.224	2.28825e-06	Cluster7
Igfbp32	4.8858e-09	0.64973	0.551	0.305	9.83902e-05	Cluster7
Prdx4	2.97316e-07	0.649608	0.542	0.357	0.00598736	Cluster7
Lrrc3b1	2.10162e-11	0.639244	0.373	0.141	4.23224e-07	Cluster7
St8sia6	6.03081e-18	0.632169	0.381	0.107	1.21448e-13	Cluster7
Gata2	3.8764e-12	0.622127	0.746	0.472	7.80629e-08	Cluster7
Actn42	4.77528e-11	0.621562	0.864	0.721	9.61645e-07	Cluster7
Efnb21	1.05778e-06	0.59551	0.534	0.346	0.0213015	Cluster7
Fgfr31	9.33022e-12	0.594407	0.356	0.132	1.87892e-07	Cluster7
Dusp11	1.20053e-09	0.594154	0.958	0.915	2.41762e-05	Cluster7
Acvrl1	1.08417e-10	0.593468	0.847	0.629	2.1833e-06	Cluster7
Mcam1	4.34827e-07	0.588399	0.627	0.428	0.00875655	Cluster7
Ly6a2	3.83285e-16	0.585272	1	0.995	7.71859e-12	Cluster7
Cx3cl1	4.46388e-08	0.58509	0.331	0.151	0.000898935	Cluster7
Trim47	1.94666e-09	0.581904	0.686	0.436	3.92019e-05	Cluster7
Clec2d1	2.51987e-07	0.581433	0.627	0.444	0.00507452	Cluster7
Plk21	1.21504e-06	0.577974	0.746	0.565	0.0244684	Cluster7
Crispld1	1.29459e-12	0.572065	0.347	0.118	2.60704e-08	Cluster7
Sat1	0.00137514	0.566742	0.636	0.538	1	Cluster7
Ccnd2	1.4815e-07	0.564216	0.72	0.521	0.00298344	Cluster7
Fez1	7.49974e-13	0.556933	0.288	0.083	1.5103e-08	Cluster7
Bcam	1.56242e-05	0.553923	0.864	0.714	0.314641	Cluster7
Notch1	1.0801e-09	0.552142	0.703	0.432	2.1751e-05	Cluster7
Utrn	1.5173e-06	0.551699	0.729	0.558	0.0305554	Cluster7
Sorbs2	8.74078e-12	0.549261	0.271	0.083	1.76022e-07	Cluster7
Ephx1	1.39462e-05	0.548784	0.407	0.249	0.280849	Cluster7
Hs3st1	1.56641e-20	0.545333	0.297	0.059	3.15443e-16	Cluster7
Limch1	1.00744e-06	0.543901	0.534	0.336	0.0202878	Cluster7
Cyr611	0.00051088	0.539695	0.695	0.534	1	Cluster7
Mall	1.34753e-05	0.537094	0.517	0.347	0.271366	Cluster7
Ly6c12	1.59711e-16	0.531558	1	0.998	3.21627e-12	Cluster7
Pi161	0.00227874	0.53043	0.39	0.277	1	Cluster7
Ceacam11	7.41674e-07	0.527566	0.695	0.481	0.0149358	Cluster7
Klf10	4.61284e-06	0.52668	0.424	0.247	0.0928933	Cluster7
Gcap14	1.08402e-05	0.525922	0.686	0.563	0.218299	Cluster7
Sema7a1	2.3753e-06	0.522641	0.559	0.363	0.0478337	Cluster7
Pmp22	2.92326e-09	0.522117	0.551	0.297	5.88686e-05	Cluster7
Eng1	7.60511e-14	0.518381	0.992	0.964	1.53152e-09	Cluster7
S100a111	3.5183e-09	0.513313	0.966	0.918	7.08515e-05	Cluster7
Kctd12b	2.30499e-05	0.512822	0.492	0.335	0.464179	Cluster7
Pls3	6.84791e-06	0.510562	0.78	0.611	0.137903	Cluster7
Rfk	0.000548874	0.508308	0.39	0.27	1	Cluster7
Thap11	3.35825e-06	0.506395	0.347	0.183	0.0676284	Cluster7
Lifr	1.06528e-07	0.505589	0.458	0.25	0.00214526	Cluster7
Rnf144b	1.83044e-10	0.504849	0.288	0.098	3.68614e-06	Cluster7
Plscr11	4.86023e-06	0.503429	0.593	0.413	0.0978753	Cluster7
Elovl51	1.3751e-05	0.502578	0.644	0.493	0.276917	Cluster7
Cd2ap	2.49451e-05	0.499001	0.534	0.389	0.502345	Cluster7
Lysmd2	4.82626e-05	0.498808	0.525	0.391	0.971912	Cluster7
2900010M23Rik	5.70315e-06	0.497053	0.703	0.577	0.11485	Cluster7
Fam181b	1.08506e-07	0.496247	0.424	0.224	0.0021851	Cluster7
Upp1	5.0307e-05	0.494797	0.373	0.227	1	Cluster7
Arhgap10	7.18722e-07	0.494378	0.551	0.347	0.0144736	Cluster7
Fam129b1	1.12519e-06	0.494267	0.475	0.282	0.022659	Cluster7
Atox11	1.23087e-09	0.493473	0.958	0.905	2.47873e-05	Cluster7
Tinagl11	3.9939e-09	0.491392	0.966	0.884	8.04292e-05	Cluster7
Tbc1d1	4.52682e-08	0.48502	0.288	0.12	0.000911611	Cluster7
Trip6	2.00033e-09	0.484837	0.271	0.098	4.02826e-05	Cluster7
Sept11	4.10753e-05	0.482674	0.373	0.232	0.827175	Cluster7
Atp2a3	2.88669e-13	0.481576	0.263	0.068	5.81322e-09	Cluster7
Fstl1	1.49318e-08	0.480434	0.441	0.216	0.000300697	Cluster7
Bcl2l11	2.83449e-05	0.478539	0.593	0.453	0.570809	Cluster7
Icam2	3.09711e-07	0.477431	0.975	0.909	0.00623697	Cluster7
Nck1	3.25514e-06	0.477177	0.754	0.575	0.0655521	Cluster7
Mpped2	1.58753e-08	0.472087	0.271	0.103	0.000319697	Cluster7
Mapk31	4.86148e-08	0.470046	0.873	0.788	0.000979004	Cluster7
Ing2	6.56667e-08	0.469744	0.288	0.119	0.0013224	Cluster7
Fzd6	2.43904e-07	0.468236	0.398	0.202	0.00491173	Cluster7
C130074G19Rik	6.18639e-06	0.460793	0.381	0.211	0.124582	Cluster7
Smad71	3.20668e-05	0.459839	0.619	0.453	0.645761	Cluster7
Ly6c21	1.43228e-07	0.456904	0.492	0.276	0.00288433	Cluster7
Slc44a21	3.56548e-05	0.456268	0.517	0.358	0.718016	Cluster7
Trim8	2.02365e-07	0.455738	0.483	0.274	0.00407522	Cluster7
Dbndd21	4.35346e-05	0.454953	0.534	0.371	0.876701	Cluster7
Myl12b1	1.78266e-07	0.45401	0.975	0.907	0.00358992	Cluster7
Fut8	7.63374e-06	0.453631	0.288	0.142	0.153728	Cluster7
Ppfibp1	9.01937e-05	0.452759	0.559	0.404	1	Cluster7
Cenpb	0.000661723	0.450304	0.5	0.369	1	Cluster7
Phlda3	2.31294e-06	0.448883	0.432	0.252	0.0465781	Cluster7
Notch4	0.00082349	0.448257	0.458	0.331	1	Cluster7
Clec14a	0.000213713	0.445488	0.746	0.633	1	Cluster7
Plscr21	3.50959e-05	0.444263	0.686	0.512	0.70676	Cluster7
Cstb	0.000319489	0.436095	0.534	0.401	1	Cluster7
Ak3	3.95583e-06	0.434214	0.424	0.245	0.0796625	Cluster7
S1pr1	7.54334e-08	0.430419	0.949	0.883	0.00151908	Cluster7
Tmod3	4.55403e-07	0.429901	0.881	0.731	0.0091709	Cluster7
Afap1	1.1924e-06	0.427262	0.322	0.154	0.0240126	Cluster7
Akap121	5.64461e-06	0.426468	0.703	0.5	0.113671	Cluster7
Slc48a11	0.000170414	0.426181	0.568	0.423	1	Cluster7
Clic41	6.55576e-07	0.424902	0.864	0.779	0.013202	Cluster7
Sipa1l2	8.66757e-07	0.424632	0.271	0.119	0.0174547	Cluster7
Tapbp	0.000183495	0.423238	0.822	0.735	1	Cluster7
Lama5	2.06434e-05	0.421816	0.263	0.128	0.415716	Cluster7
Ssfa2	2.56965e-05	0.420949	0.356	0.205	0.517476	Cluster7
Chd3	1.20261e-05	0.420791	0.314	0.162	0.242181	Cluster7
Gsn1	8.30264e-05	0.420226	0.788	0.669	1	Cluster7
Plec	2.40205e-05	0.419392	0.458	0.299	0.483724	Cluster7
Camk2d	2.91908e-05	0.4191	0.381	0.221	0.587844	Cluster7
Bcl7c	7.92956e-05	0.418764	0.483	0.323	1	Cluster7
Mcfd2	3.722e-05	0.418429	0.534	0.366	0.749536	Cluster7
Srp14	2.03424e-05	0.417762	0.831	0.756	0.409655	Cluster7
Xist3	1.39658e-05	0.415694	0.466	0.256	0.281244	Cluster7
8430408G22Rik1	1.31668e-05	0.415658	0.932	0.825	0.265154	Cluster7
Id1	8.93549e-07	0.414596	0.975	0.944	0.0179943	Cluster7
Orai1	0.000490961	0.412321	0.466	0.329	1	Cluster7
Akr1c14	0.000271411	0.411178	0.381	0.24	1	Cluster7
Mmrn2	5.32213e-05	0.410887	0.805	0.714	1	Cluster7
Socs2	0.00021582	0.408218	0.627	0.521	1	Cluster7
Nr4a11	0.00203462	0.408092	0.466	0.33	1	Cluster7
Myo10	1.51857e-05	0.407625	0.703	0.539	0.30581	Cluster7
Pik3c2a	0.000474741	0.407446	0.398	0.272	1	Cluster7
Jag2	2.13591e-06	0.403962	0.263	0.118	0.0430129	Cluster7
Cd97	0.000155513	0.40377	0.525	0.382	1	Cluster7
Rnaset2b	0.00472318	0.401461	0.449	0.359	1	Cluster7
Mn1	7.40112e-06	0.401133	0.381	0.212	0.149044	Cluster7
Dnajb2	2.90421e-06	0.397991	0.28	0.128	0.058485	Cluster7
Timp2	2.5373e-05	0.39787	0.288	0.149	0.510961	Cluster7
Anxa3	9.38323e-06	0.397824	0.873	0.771	0.188959	Cluster7
Iffo2	1.09331e-06	0.396762	0.288	0.13	0.0220171	Cluster7
Rnf11	0.0034572	0.396624	0.373	0.274	1	Cluster7
Rgs3	0.000242376	0.395648	0.576	0.438	1	Cluster7
Rexo2	0.000228739	0.394125	0.61	0.485	1	Cluster7
Cyb5r31	2.18223e-05	0.39141	0.881	0.772	0.439458	Cluster7
Dusp61	2.78028e-05	0.389168	0.703	0.553	0.559893	Cluster7
Ptpra	6.63404e-06	0.387996	0.619	0.416	0.133596	Cluster7
Ppp1r16b	0.000259464	0.385519	0.585	0.438	1	Cluster7
Malat11	2.4345e-06	0.385302	1	0.992	0.049026	Cluster7
Ece1	1.33879e-06	0.381691	0.797	0.633	0.0269605	Cluster7
Arl2bp	6.64986e-05	0.381546	0.636	0.467	1	Cluster7
Epha4	0.000107895	0.381335	0.314	0.178	1	Cluster7
Fxc1	0.000370774	0.3802	0.636	0.553	1	Cluster7
Tpd52	1.8107e-06	0.378479	0.373	0.193	0.0364639	Cluster7
Uaca	2.402e-05	0.377659	0.695	0.513	0.483714	Cluster7
Entpd1	5.84333e-06	0.376587	0.288	0.137	0.117673	Cluster7
Slc9a3r21	3.65869e-08	0.375558	0.983	0.956	0.000736788	Cluster7
St3gal11	0.000414415	0.375457	0.449	0.315	1	Cluster7
Gadd45g1	0.00160827	0.375391	0.458	0.321	1	Cluster7
Sox13	6.72502e-06	0.375185	0.356	0.189	0.135428	Cluster7
Btg1	1.79289e-05	0.374652	0.831	0.652	0.361052	Cluster7
Tead2	1.37284e-05	0.37322	0.339	0.18	0.276463	Cluster7
Csde1	0.000220929	0.373068	0.729	0.617	1	Cluster7
H2-Eb1	0.00101419	0.372492	0.263	0.15	1	Cluster7
Rdx1	0.00158589	0.370845	0.805	0.742	1	Cluster7
Osmr	0.000426004	0.368344	0.356	0.228	1	Cluster7
Mtmr10	7.85383e-06	0.366665	0.288	0.139	0.15816	Cluster7
Sfxn3	5.03233e-05	0.366194	0.305	0.162	1	Cluster7
Lima11	3.75341e-05	0.364746	0.576	0.39	0.755862	Cluster7
Ldb2	0.000948467	0.363196	0.483	0.359	1	Cluster7
1300014I06Rik1	0.00167526	0.362115	0.627	0.521	1	Cluster7
Rtn4	0.000583643	0.361919	0.788	0.678	1	Cluster7
C1qtnf1	1.94533e-05	0.361672	0.347	0.187	0.39175	Cluster7
Pam	0.000371719	0.361218	0.407	0.259	1	Cluster7
Kcnq1ot1	0.000535283	0.360583	0.475	0.341	1	Cluster7
Fam176a	0.00602573	0.359625	0.534	0.414	1	Cluster7
Hist1h1c1	0.000587483	0.359176	0.593	0.426	1	Cluster7
Avpi1	1.03207e-08	0.358407	0.254	0.089	0.000207838	Cluster7
4921524J17Rik	0.000742985	0.357402	0.381	0.259	1	Cluster7
Tecpr1	0.000292363	0.357257	0.398	0.256	1	Cluster7
Srgn	5.04303e-06	0.357112	0.958	0.924	0.101557	Cluster7
Jmjd8	3.03812e-05	0.355976	0.263	0.13	0.611817	Cluster7
5730494M16Rik	0.000963995	0.35307	0.381	0.25	1	Cluster7
Isg15	0.000774894	0.352383	0.508	0.364	1	Cluster7
Tor1aip1	0.000269764	0.352142	0.551	0.403	1	Cluster7
Kitl	0.000108585	0.351579	0.881	0.794	1	Cluster7
Hyal21	0.000213799	0.350576	0.542	0.385	1	Cluster7
Tanc1	0.0013576	0.350015	0.449	0.327	1	Cluster7
Rras	0.000547841	0.34983	0.678	0.584	1	Cluster7
Capg2	0.00129518	0.349416	0.424	0.289	1	Cluster7
Tmed101	3.32786e-05	0.348113	0.864	0.76	0.670164	Cluster7
Hist3h2a	5.20474e-05	0.345684	0.525	0.348	1	Cluster7
Rnasek	1.56926e-05	0.343852	0.831	0.694	0.316018	Cluster7
Tbxa2r1	0.00292159	0.342963	0.263	0.159	1	Cluster7
Epn1	0.000257545	0.342046	0.61	0.457	1	Cluster7
Ccdc50	0.00197194	0.341985	0.347	0.229	1	Cluster7
Fam13c	1.73577e-05	0.339004	0.347	0.182	0.349549	Cluster7
Syt7	0.00121938	0.338692	0.305	0.187	1	Cluster7
Rassf1	0.000711876	0.337734	0.644	0.533	1	Cluster7
Osbpl9	0.000326295	0.337141	0.627	0.488	1	Cluster7
Wars	0.00154526	0.336218	0.483	0.354	1	Cluster7
Psmc1	0.000660921	0.335951	0.602	0.477	1	Cluster7
Spop	0.00184345	0.335496	0.771	0.667	1	Cluster7
Fkbp31	0.00444792	0.334915	0.661	0.559	1	Cluster7
Asah1	0.00101605	0.332891	0.508	0.373	1	Cluster7
Tmem86a	9.413e-06	0.330178	0.288	0.136	0.189559	Cluster7
Gm3219	3.22319e-05	0.330058	0.314	0.167	0.649085	Cluster7
Enpp4	0.00139626	0.329217	0.364	0.242	1	Cluster7
Crybg3	5.89799e-05	0.328129	0.305	0.165	1	Cluster7
Grn	0.00210931	0.327433	0.661	0.548	1	Cluster7
Slu7	0.00456277	0.327405	0.398	0.283	1	Cluster7
Ctbp2	0.000532992	0.327097	0.492	0.352	1	Cluster7
Aes	0.000298843	0.326476	0.788	0.747	1	Cluster7
Adam151	0.00251107	0.326158	0.814	0.774	1	Cluster7
Csrnp1	0.000407532	0.322627	0.407	0.259	1	Cluster7
Cdkn1c2	0.000260679	0.322324	0.788	0.619	1	Cluster7
Pecam1	8.63363e-06	0.320668	0.992	0.949	0.173864	Cluster7
Twf1	0.00113954	0.320349	0.398	0.277	1	Cluster7
Tmem44	0.00158279	0.320217	0.322	0.209	1	Cluster7
Sri	7.3448e-06	0.319886	0.907	0.76	0.14791	Cluster7
Prex2	0.000168939	0.319539	0.551	0.389	1	Cluster7
Ctsd1	0.00137143	0.318791	0.805	0.707	1	Cluster7
Lpar4	1.57096e-05	0.31851	0.271	0.129	0.316359	Cluster7
Atp6v0e1	0.0038099	0.318441	0.847	0.759	1	Cluster7
Setx	0.00134689	0.316753	0.271	0.163	1	Cluster7
Magix1	0.00551359	0.316524	0.407	0.298	1	Cluster7
Fas1	0.00645459	0.315334	0.508	0.398	1	Cluster7
Lap3	0.000770983	0.314899	0.28	0.165	1	Cluster7
Bnip2	0.00157475	0.314108	0.78	0.655	1	Cluster7
Dnajc14	0.000634622	0.310231	0.398	0.263	1	Cluster7
Ap2b1	0.0031719	0.31017	0.398	0.286	1	Cluster7
Pik3ip1	0.00599851	0.309394	0.271	0.175	1	Cluster7
Ppp1r9b	0.000889825	0.309231	0.364	0.24	1	Cluster7
Plekhg2	4.63191e-05	0.309021	0.322	0.169	0.932774	Cluster7
Gemin71	0.0016337	0.307832	0.669	0.552	1	Cluster7
Amotl1	0.000604428	0.307502	0.576	0.43	1	Cluster7
Gopc	0.00074401	0.306776	0.568	0.42	1	Cluster7
Rb1cc1	0.00221226	0.306742	0.381	0.268	1	Cluster7
Mtap4	0.00505373	0.30648	0.551	0.457	1	Cluster7
Fryl	0.000655861	0.306418	0.398	0.265	1	Cluster7
Cdc123	0.00211499	0.306119	0.288	0.184	1	Cluster7
Pdcd6ip	0.00333705	0.303838	0.542	0.423	1	Cluster7
Dnajc10	0.00640185	0.303303	0.331	0.234	1	Cluster7
Plekha3	0.00041743	0.301399	0.322	0.193	1	Cluster7
Il6st	0.00178247	0.301353	0.373	0.25	1	Cluster7
Tpp1	0.00577186	0.300629	0.364	0.254	1	Cluster7
Cltb	6.75362e-05	0.298811	0.907	0.772	1	Cluster7
Usp1	0.000213377	0.297811	0.347	0.205	1	Cluster7
Lipa	0.00566806	0.297207	0.475	0.366	1	Cluster7
Fam198b	0.00171502	0.29505	0.619	0.476	1	Cluster7
1810043H04Rik	0.000576726	0.294019	0.508	0.34	1	Cluster7
Nsd1	0.00973495	0.293193	0.364	0.267	1	Cluster7
Nsfl1c	0.00380696	0.292188	0.441	0.327	1	Cluster7
Arhgap5	0.00695698	0.290477	0.466	0.346	1	Cluster7
Atp2c1	0.00648323	0.290083	0.331	0.226	1	Cluster7
Cdk9	0.00343134	0.287636	0.407	0.293	1	Cluster7
Ccny	0.00499765	0.286688	0.559	0.446	1	Cluster7
St6galnac6	0.00278624	0.28656	0.263	0.156	1	Cluster7
Rab11fip5	0.000741167	0.286299	0.297	0.177	1	Cluster7
Tpm41	3.59655e-06	0.285731	0.983	0.943	0.0724274	Cluster7
Ptprg	0.00112922	0.284851	0.551	0.405	1	Cluster7
Prkcdbp1	0.00126567	0.284455	0.847	0.703	1	Cluster7
Slc12a4	0.00233593	0.284274	0.314	0.2	1	Cluster7
Myo1e	0.00383425	0.284221	0.271	0.175	1	Cluster7
Hist2h2aa1	0.000127592	0.282475	0.669	0.506	1	Cluster7
Gars	0.00714273	0.282009	0.373	0.27	1	Cluster7
Ube2v1	0.00359327	0.281937	0.678	0.59	1	Cluster7
Glg1	0.00132611	0.280642	0.288	0.173	1	Cluster7
Abcb1a	0.00291981	0.279628	0.517	0.397	1	Cluster7
Cst32	5.12952e-05	0.279435	1	0.987	1	Cluster7
Atp6v1c1	0.00199983	0.278851	0.305	0.197	1	Cluster7
Gpx1	0.00228385	0.278709	0.797	0.713	1	Cluster7
Txndc5	0.00201029	0.278663	0.288	0.178	1	Cluster7
Ifi47	0.00706548	0.277313	0.271	0.178	1	Cluster7
Zc3h14	0.00352131	0.276595	0.364	0.249	1	Cluster7
Cttn	0.00230748	0.275986	0.441	0.305	1	Cluster7
F11r	0.00577251	0.275929	0.831	0.788	1	Cluster7
Tmem109	0.00226307	0.275831	0.653	0.55	1	Cluster7
Klhl5	0.00344386	0.275027	0.373	0.257	1	Cluster7
Stx4a	0.00238941	0.274405	0.534	0.392	1	Cluster7
Map4k31	0.00381785	0.27408	0.415	0.301	1	Cluster7
Ext2	0.00205448	0.272062	0.432	0.302	1	Cluster7
Ciapin1	0.000576346	0.271803	0.288	0.168	1	Cluster7
Sorbs3	0.00764873	0.271029	0.407	0.301	1	Cluster7
Serinc31	0.000262652	0.270441	0.958	0.927	1	Cluster7
Ypel3	0.00145853	0.269409	0.763	0.659	1	Cluster7
Gm18212	0.000795442	0.268739	0.915	0.821	1	Cluster7
Aff4	0.00707051	0.268272	0.297	0.202	1	Cluster7
Gpr1161	0.00749763	0.267353	0.898	0.873	1	Cluster7
Mxd4	0.00258754	0.267103	0.441	0.319	1	Cluster7
Swap70	0.00082203	0.266795	0.407	0.262	1	Cluster7
Esyt1	0.00348168	0.265855	0.28	0.179	1	Cluster7
Gm14207	0.00738068	0.265618	0.288	0.189	1	Cluster7
2210411K11Rik	0.00828779	0.265271	0.314	0.215	1	Cluster7
Ly6e1	9.74026e-06	0.265055	1	0.998	0.196149	Cluster7
S100a13	0.000199824	0.264661	0.966	0.925	1	Cluster7
Ppp1r15a1	0.00235341	0.264551	0.449	0.314	1	Cluster7
Mtap7d1	0.00219681	0.262206	0.72	0.606	1	Cluster7
Mafk	0.00303916	0.261784	0.424	0.301	1	Cluster7
Hip1	0.00262463	0.260921	0.432	0.309	1	Cluster7
Mrpl49	0.00100209	0.260335	0.28	0.164	1	Cluster7
Tapbpl	0.000651837	0.260282	0.331	0.198	1	Cluster7
Dusp22	0.000637128	0.259135	0.398	0.247	1	Cluster7
Bad	0.00479228	0.258125	0.441	0.324	1	Cluster7
Il10rb	0.00014564	0.257315	0.746	0.599	1	Cluster7
Zfp664	0.00330077	0.256915	0.364	0.25	1	Cluster7
Glud1	0.00108476	0.256884	0.61	0.457	1	Cluster7
Tmx3	0.0015115	0.256434	0.398	0.265	1	Cluster7
Etnk1	0.0068678	0.256367	0.347	0.241	1	Cluster7
Ier2	0.00111165	0.255371	0.856	0.788	1	Cluster7
Slc16a21	0.00363891	0.255236	0.347	0.229	1	Cluster7
Itm2b	9.6728e-06	0.255056	1	0.998	0.194791	Cluster7
Vamp81	0.00286605	0.252164	0.686	0.616	1	Cluster7
2900026A02Rik	0.00493867	0.251591	0.492	0.382	1	Cluster7
Anxa5	0.00184202	0.250883	0.949	0.865	1	Cluster7
Arpc5l	0.00828837	0.250294	0.483	0.367	1	Cluster7
Mfge8	0.00841491	0.250288	0.78	0.732	1	Cluster7
Isg151	1.46717e-16	3.14673	1	0.368	2.95459e-12	Cluster8
Ifit3	4.39228e-19	3.12269	0.947	0.241	8.84518e-15	Cluster8
Ifit1	4.18637e-23	2.86109	0.947	0.178	8.43051e-19	Cluster8
I830012O16Rik	3.98041e-22	2.74669	0.789	0.12	8.01576e-18	Cluster8
Rsad2	1.22531e-09	2.55058	0.895	0.435	2.46752e-05	Cluster8
Usp18	2.12326e-23	2.33156	0.895	0.146	4.27582e-19	Cluster8
Slfn21	1.38985e-16	2.29318	0.895	0.217	2.79887e-12	Cluster8
Ifit2	5.77411e-21	2.27349	0.947	0.2	1.16279e-16	Cluster8
Cmpk2	1.36538e-15	2.1092	0.895	0.229	2.74961e-11	Cluster8
Oasl1	7.89682e-31	2.09196	0.684	0.055	1.59026e-26	Cluster8
Irf71	1.46339e-11	2.03209	0.947	0.387	2.94698e-07	Cluster8
Zbp1	1.27937e-30	2.02049	0.579	0.039	2.5764e-26	Cluster8
Rtp4	6.19472e-12	2.00875	0.947	0.39	1.24749e-07	Cluster8
Csprs1	2.47789e-14	1.97256	0.789	0.191	4.98997e-10	Cluster8
Ifi44	8.88351e-18	1.92491	0.842	0.171	1.78896e-13	Cluster8
Mndal1	2.34567e-10	1.91656	0.947	0.627	4.7237e-06	Cluster8
Ifi204	3.96314e-23	1.87622	0.737	0.093	7.98097e-19	Cluster8
Ifi203	2.44392e-09	1.85617	1	0.601	4.92156e-05	Cluster8
D14Ertd668e	6.64257e-11	1.79786	0.947	0.38	1.33768e-06	Cluster8
Gm76091	2.4892e-19	1.74672	0.895	0.169	5.01275e-15	Cluster8
Ube2l6	3.36105e-07	1.74612	0.737	0.339	0.00676848	Cluster8
Pydc3	2.518e-14	1.72176	0.526	0.075	5.07074e-10	Cluster8
Gbp7	1.93994e-06	1.67033	0.842	0.491	0.0390665	Cluster8
Gbp6	2.78425e-09	1.60895	0.526	0.113	5.60693e-05	Cluster8
Igtp	1.38093e-12	1.59218	0.789	0.203	2.78091e-08	Cluster8
Iigp11	1.90358e-07	1.57249	0.789	0.36	0.00383344	Cluster8
Bst21	5.97994e-10	1.53752	1	0.892	1.20424e-05	Cluster8
Mnda	4.0607e-18	1.53438	0.526	0.057	8.17743e-14	Cluster8
Ifi35	5.91808e-08	1.49117	0.842	0.47	0.00119178	Cluster8
Mitd1	8.80822e-09	1.47383	0.684	0.219	0.00017738	Cluster8
Herc6	9.56924e-10	1.46396	0.526	0.11	1.92705e-05	Cluster8
Xaf1	1.0133e-05	1.46338	0.789	0.475	0.204059	Cluster8
Tor3a	8.77392e-08	1.45834	0.684	0.243	0.00176689	Cluster8
Isg20	6.10004e-07	1.4351	0.421	0.1	0.0122843	Cluster8
Irgm1	3.23891e-10	1.4214	0.842	0.269	6.52251e-06	Cluster8
Lgals91	1.41363e-06	1.38106	0.947	0.629	0.0284678	Cluster8
Gbp21	0.000331725	1.35638	0.684	0.428	1	Cluster8
Trim30a	0.000547056	1.34706	0.579	0.31	1	Cluster8
Stat1	1.35177e-06	1.32086	0.684	0.281	0.027222	Cluster8
Psmb81	3.69808e-06	1.31932	0.947	0.746	0.0744719	Cluster8
Gbp3	1.95381e-06	1.31216	0.737	0.323	0.0393458	Cluster8
Ccnd21	0.000434702	1.29385	0.789	0.534	1	Cluster8
Tgtp2	8.10688e-11	1.29235	0.526	0.097	1.63256e-06	Cluster8
Parp14	0.000256568	1.28237	0.579	0.31	1	Cluster8
Ifi471	5.79566e-10	1.24614	0.684	0.179	1.16713e-05	Cluster8
Trafd1	8.86844e-06	1.21704	0.632	0.266	0.178593	Cluster8
Plscr22	0.00144976	1.17554	0.737	0.523	1	Cluster8
Eif2ak2	1.97765e-08	1.17195	0.579	0.149	0.00039826	Cluster8
Gm4951	1.0816e-09	1.14869	0.368	0.053	2.17813e-05	Cluster8
Lgals3bp	0.00123547	1.1431	0.684	0.406	1	Cluster8
Cd274	0.000557136	1.11509	0.421	0.155	1	Cluster8
Ifitm32	1.40757e-09	1.10036	1	0.996	2.83457e-05	Cluster8
Tap11	0.00313074	1.08593	0.474	0.245	1	Cluster8
Trex1	2.3862e-14	1.06747	0.421	0.046	4.80533e-10	Cluster8
Oasl2	4.43928e-07	1.01036	0.526	0.148	0.00893983	Cluster8
Tap2	0.000283112	0.994079	0.737	0.513	1	Cluster8
Slfn5	0.00104505	0.991009	0.842	0.838	1	Cluster8
Ifih1	0.000308325	0.988887	0.474	0.193	1	Cluster8
Gm12250	1.6287e-16	0.986373	0.368	0.03	3.27988e-12	Cluster8
Oas1a	0.000123145	0.967867	0.421	0.137	1	Cluster8
Parp9	4.93764e-06	0.964641	0.526	0.163	0.0994343	Cluster8
Mt1	0.00162126	0.959134	0.526	0.264	1	Cluster8
Psmb9	2.9009e-06	0.958368	0.947	0.583	0.0584183	Cluster8
AW112010	0.00243404	0.954818	1	0.899	1	Cluster8
Gbp41	0.00464538	0.952319	0.526	0.286	1	Cluster8
Ly6a3	6.25372e-07	0.9512	1	0.995	0.0125938	Cluster8
Pydc4	2.13365e-16	0.948094	0.316	0.021	4.29675e-12	Cluster8
Cd47	0.000594952	0.947959	0.789	0.664	1	Cluster8
Samd9l	0.00183783	0.929176	0.579	0.332	1	Cluster8
Chmp4b	0.000132021	0.921957	0.789	0.507	1	Cluster8
Sp110	3.48115e-06	0.920562	0.789	0.338	0.0701034	Cluster8
Xdh1	0.000215861	0.911826	0.895	0.556	1	Cluster8
Znfx1	0.000797692	0.895898	0.474	0.21	1	Cluster8
AI607873	1.42024e-05	0.876969	0.263	0.049	0.286008	Cluster8
Gbp9	0.000432546	0.876609	0.526	0.233	1	Cluster8
Oas1b	8.90504e-08	0.865904	0.263	0.034	0.0017933	Cluster8
Parp10	0.000177885	0.851534	0.474	0.184	1	Cluster8
Ogfr	0.0086548	0.844911	0.526	0.349	1	Cluster8
Ppa1	0.00802458	0.837027	0.368	0.179	1	Cluster8
Rnf114	0.00401833	0.818391	0.526	0.305	1	Cluster8
Thrsp2	0.00836613	0.815911	0.737	0.546	1	Cluster8
Nr4a12	0.00563978	0.809303	0.579	0.338	1	Cluster8
Arf2	0.0041989	0.806516	0.421	0.19	1	Cluster8
Parp12	0.00700238	0.800536	0.474	0.243	1	Cluster8
Irgm2	2.16784e-05	0.78347	0.421	0.119	0.43656	Cluster8
Vbp1	0.00105252	0.782504	0.684	0.402	1	Cluster8
Parp11	1.25202e-07	0.777723	0.263	0.035	0.00252131	Cluster8
Upp11	0.000983394	0.768049	0.526	0.235	1	Cluster8
Dtx3l	1.35827e-05	0.767859	0.526	0.169	0.273529	Cluster8
Arl6ip1	0.00342795	0.761725	0.895	0.691	1	Cluster8
9030624J02Rik	0.000341088	0.753777	0.368	0.117	1	Cluster8
Aars	4.14928e-05	0.739849	0.368	0.101	0.835583	Cluster8
Gch1	0.0095195	0.739105	0.526	0.314	1	Cluster8
Tbrg1	0.000517386	0.725697	0.789	0.525	1	Cluster8
Midn	0.00940135	0.723963	0.579	0.41	1	Cluster8
Tnfsf10	0.0027419	0.722041	0.526	0.268	1	Cluster8
Apol10b1	0.00980179	0.712647	0.526	0.29	1	Cluster8
Dusp12	0.00191069	0.703698	0.947	0.918	1	Cluster8
Med11	0.00160456	0.701068	0.316	0.102	1	Cluster8
Cbwd1	0.000383979	0.695689	0.316	0.09	1	Cluster8
Usp25	0.00408034	0.694957	0.526	0.302	1	Cluster8
Ifi27l2a	0.00242678	0.694228	0.526	0.251	1	Cluster8
Psme11	0.000101607	0.682234	1	0.771	1	Cluster8
Letm1	0.00786263	0.656216	0.421	0.208	1	Cluster8
Sp100	0.00305247	0.654774	0.474	0.232	1	Cluster8
Serpinb6b	2.8961e-07	0.653661	0.263	0.037	0.00583216	Cluster8
Tmem66	0.000622436	0.644163	0.947	0.674	1	Cluster8
Nampt	0.00228497	0.637007	0.474	0.207	1	Cluster8
Cdc1231	0.00359452	0.631845	0.421	0.189	1	Cluster8
Maoa	0.00178173	0.625217	0.316	0.107	1	Cluster8
Ly6e2	0.000246953	0.624662	1	0.999	1	Cluster8
Slc12a6	0.00759066	0.620589	0.368	0.159	1	Cluster8
1190002N15Rik	0.00797904	0.600278	0.421	0.202	1	Cluster8
Oas2	0.00178288	0.597127	0.368	0.134	1	Cluster8
Esd	0.00299813	0.59441	0.789	0.489	1	Cluster8
Pxmp4	3.64263e-05	0.594091	0.316	0.072	0.733554	Cluster8
Gm6654	0.00343361	0.553362	0.474	0.221	1	Cluster8
Batf2	4.83904e-08	0.540151	0.263	0.032	0.000974485	Cluster8
Zufsp	0.000232626	0.533963	0.263	0.06	1	Cluster8
Nudcd2	0.000949972	0.533498	0.474	0.181	1	Cluster8
St6galnac4	0.00774975	0.510902	0.632	0.345	1	Cluster8
Trim34a	0.00772754	0.509916	0.368	0.156	1	Cluster8
Ly6c13	0.000160895	0.49891	1	0.999	1	Cluster8
Snrpf1	0.00558974	0.493403	0.895	0.595	1	Cluster8
B2m1	0.000104977	0.470468	1	1	1	Cluster8
Rtp3	0.00144941	0.451848	0.368	0.124	1	Cluster8
Grn1	0.00689877	0.415013	0.842	0.553	1	Cluster8
H2-D12	0.00284362	0.381406	1	0.999	1	Cluster8
Itm2b1	0.0065012	0.304494	1	0.998	1	Cluster8
