# Supplementary material for: Single-Cell Analysis Reveals Transcriptomic Reprogramming in Aging Cardiovascular Endothelial Cells
Source: Front Cardiovasc Med. 2022 May 9;9:900978. doi: 10.3389/fcvm.2022.900978 (PMC9124831; doi:10.3389/fcvm.2022.900978)
Supplement: Supplementary file 3 [file Table_3.XLSX]

## Sheet: Summary
Supplementary Table 3. Results of differential expression analysis for different age groups by taking 3m (mature adult phage) as reference
The SHEET "18m vs 3m" shows statistics of differential expression analysis between 18m and 3m.
The SHEET "21m vs 3m" shows statistics of differential expression analysis between 21m and 3m.
The SHEET "24m vs 3m" shows statistics of differential expression analysis between 24m and 3m.
The SHEET "30m vs 3m" shows statistics of differential expression analysis between 30m and 3m.

## Sheet: 18m vs. 3m
Statistics of differential expression analysis between 18m and 3m
Gene symbol	p_val	avg_log2FC	pct.1	pct.2	p_val_adj
Malat1	5.8782e-19	-0.765602	0.986	1	1.18375e-14
Rn45s	7.49978e-18	-2.73461	0.972	0.992	1.51031e-13
Xist	1.26217e-16	-1.15117	0.41	0.906	2.54176e-12
Tpt1	6.92111e-16	0.590765	1	1	1.39377e-11
Rps21	4.01513e-15	0.597249	1	0.992	8.08566e-11
Rps20	4.92434e-15	0.678451	1	0.984	9.91664e-11
Apold1	8.10809e-15	1.66953	0.757	0.331	1.63281e-10
Ahnak	1.00501e-14	-0.906184	0.924	0.969	2.02389e-10
Rplp1	3.83844e-13	0.501147	1	1	7.72986e-09
Kitl	6.32353e-13	-0.870645	0.854	0.937	1.27343e-08
Rps12	1.02735e-12	0.564647	0.993	0.984	2.06889e-08
Rplp2	2.06955e-12	0.485395	1	0.984	4.16766e-08
Rps28	3.17129e-12	0.633457	1	0.984	6.38634e-08
Itgb1	3.71961e-12	-0.783162	0.84	0.945	7.49055e-08
Cdkn1a	4.295e-11	1.00336	0.91	0.701	8.64927e-07
Spnb2	4.8519e-11	-0.597198	0.986	0.992	9.77076e-07
D830031N03Rik	1.62851e-10	-0.722777	0.104	0.441	3.27949e-06
Ets1	1.7561e-10	-0.718086	0.847	0.945	3.53644e-06
Prrc2c	2.20741e-10	-0.80813	0.535	0.795	4.44528e-06
Rpl41	2.3786e-10	0.382636	1	1	4.79003e-06
Utrn	2.52433e-10	-0.890096	0.59	0.803	5.0835e-06
Rpl23	2.79372e-10	0.450186	0.993	1	5.626e-06
Ifi203	4.21904e-10	-0.983707	0.632	0.803	8.4963e-06
Jam2	4.74276e-10	-0.707406	0.91	0.937	9.55096e-06
Nr4a1	5.8293e-10	1.31068	0.576	0.205	1.1739e-05
Sdpr	6.12766e-10	-0.622041	0.986	1	1.23399e-05
Ctla2a	6.49469e-10	0.957502	0.938	0.811	1.3079e-05
Mir703	1.06172e-09	0.743428	0.806	0.528	2.13809e-05
Kdr	1.2561e-09	-0.767145	0.812	0.921	2.52953e-05
Atf3	1.58592e-09	0.908267	0.361	0.055	3.19372e-05
Txnip	1.9689e-09	-0.738377	0.792	0.929	3.96497e-05
Eef1a1	2.14076e-09	0.468402	1	1	4.31105e-05
Rpl31	2.52902e-09	0.414766	0.993	1	5.09295e-05
Csrnp1	3.68886e-09	0.763043	0.41	0.087	7.42862e-05
S100a6	4.06034e-09	1.15982	0.785	0.528	8.17671e-05
Atrx	5.73126e-09	-0.867718	0.535	0.764	0.000115416
Ddx3y	1.01253e-08	0.560645	0.229	0	0.000203903
Maff	1.03523e-08	0.82464	0.535	0.205	0.000208474
Syne2	1.53683e-08	-0.708765	0.417	0.693	0.000309486
Col4a1	1.81125e-08	0.873896	0.917	0.811	0.00036475
Wasf2	1.90054e-08	-0.733181	0.646	0.787	0.000382732
Zfp36	2.26238e-08	1.11772	0.674	0.346	0.000455597
Oaz1	2.50233e-08	0.527519	0.924	0.756	0.000503918
Rpl12	2.85766e-08	0.640021	0.944	0.85	0.000575476
Arhgap29	2.94101e-08	-0.834735	0.569	0.764	0.00059226
Rpl39	3.10237e-08	0.452913	0.993	0.976	0.000624756
Rps17	3.15799e-08	0.39269	1	0.992	0.000635956
Ppfibp1	3.18184e-08	-0.815359	0.451	0.693	0.000640758
Wdr89	3.34819e-08	0.691844	0.799	0.535	0.000674258
Rpl29	4.04309e-08	0.424206	1	0.976	0.000814197
Arhgap5	4.42005e-08	-0.768298	0.382	0.661	0.000890109
Gm6402	4.47039e-08	0.670852	0.757	0.465	0.000900247
Sox18	5.15571e-08	-0.60062	0.722	0.937	0.00103826
Rpl19	5.23509e-08	0.364074	1	1	0.00105424
Filip1	5.67015e-08	-0.749767	0.229	0.512	0.00114185
Klf3	5.99118e-08	-0.809075	0.493	0.701	0.0012065
Comt	6.9623e-08	0.762393	0.778	0.543	0.00140207
Rpl36	7.0026e-08	0.343995	0.993	0.992	0.00141018
Rpl31-ps12	1.0277e-07	0.511169	0.979	0.898	0.00206957
2610005L07Rik	1.35001e-07	-0.759527	0.278	0.551	0.00271866
Samd9l	1.51517e-07	-0.788421	0.368	0.598	0.00305126
Eif1	1.56853e-07	0.372696	1	1	0.00315871
Fcho2	1.57131e-07	-0.789829	0.403	0.654	0.00316431
Mndal	1.58469e-07	-0.720684	0.583	0.78	0.00319124
Prex2	1.65771e-07	-0.845055	0.41	0.622	0.00333829
Mat2a	1.68874e-07	0.842234	0.799	0.575	0.00340078
Cd36	1.75703e-07	-0.453715	1	1	0.00353831
Tmod3	1.78663e-07	-0.60595	0.722	0.858	0.00359791
Eltd1	1.81278e-07	-0.672583	0.875	0.906	0.00365058
Rps15a-ps6	1.84282e-07	0.56532	0.91	0.78	0.00371107
Rbm3	2.85559e-07	0.726583	0.75	0.52	0.00575059
Nck1	3.02942e-07	-0.589074	0.535	0.764	0.00610066
Rps18	3.15641e-07	0.347697	1	0.992	0.00635638
D4Wsu53e	3.2704e-07	-0.477919	0.826	0.906	0.00658593
Cyr61	3.54567e-07	1.25145	0.646	0.386	0.00714028
8430408G22Rik	3.70277e-07	0.912498	0.903	0.772	0.00745663
Btbd7	3.72879e-07	-0.465545	0.049	0.268	0.00750904
Rpl38	3.74973e-07	0.325739	1	1	0.0075512
Calcrl	3.89223e-07	-0.759015	0.312	0.559	0.00783817
Plcb4	3.95622e-07	-0.847709	0.368	0.575	0.00796704
Itpr2	6.22551e-07	-0.613601	0.222	0.488	0.0125369
Hsp90b1	6.97714e-07	-0.61494	0.688	0.827	0.0140506
Rps10	8.46306e-07	0.378911	0.993	0.984	0.0170429
Rps25	9.60707e-07	0.326332	1	1	0.0193467
Per1	1.1236e-06	0.568596	0.306	0.071	0.0226272
Tmem140	1.12386e-06	-0.537188	0.562	0.756	0.0226323
Nr3c1	1.28755e-06	-0.649898	0.556	0.709	0.0259286
Nsd1	1.3313e-06	-0.543789	0.306	0.543	0.0268098
Rps23	1.37859e-06	0.355243	1	0.984	0.0277621
Slx1b	1.50534e-06	0.636278	0.667	0.378	0.0303145
Atf7ip	1.53191e-06	-0.581779	0.104	0.331	0.0308496
Rplp0	1.69364e-06	0.387633	1	1	0.0341065
Bcl10	2.35739e-06	0.688288	0.639	0.37	0.0474732
Slfn5	2.44187e-06	-0.565279	0.84	0.89	0.0491744
Gm9766	2.51058e-06	-0.598692	0.139	0.378	0.050558
Rps16	2.7971e-06	0.332761	1	1	0.0563281
Rps2	2.83985e-06	0.39795	0.993	1	0.0571889
Rpl21	3.0631e-06	0.354894	1	1	0.0616846
Rps24	3.30311e-06	0.313953	1	1	0.0665181
Erg	3.72876e-06	-0.51293	0.076	0.283	0.0750897
Hspg2	3.78646e-06	0.531398	0.896	0.764	0.0762516
Arpc4	3.86494e-06	0.484743	0.868	0.614	0.0778322
Arid5a	4.34475e-06	0.381648	0.236	0.039	0.0874946
Gm12657	4.90627e-06	-0.457778	0.062	0.26	0.0988024
Uba52	5.56469e-06	0.256258	1	1	0.112062
Slc25a25	5.62895e-06	0.547058	0.319	0.094	0.113356
A930001N09Rik	5.73628e-06	-0.64579	0.208	0.457	0.115517
Gnai2	6.04268e-06	0.465527	0.965	0.913	0.121687
Mgp	6.16496e-06	0.50432	0.861	0.709	0.12415
1700020I14Rik	6.42948e-06	-0.689436	0.451	0.63	0.129477
Efna1	6.78438e-06	-0.603546	0.41	0.606	0.136624
Ftl1	6.88394e-06	0.337669	1	1	0.138629
Ncl	7.42269e-06	-0.656993	0.556	0.709	0.149478
Clic5	7.68462e-06	-0.743952	0.632	0.795	0.154753
Egr1	7.97135e-06	0.89705	0.597	0.339	0.160527
Ins2	7.97302e-06	0.350432	0.146	0	0.160561
Eif2s3y	7.97302e-06	0.32466	0.146	0	0.160561
Rpl23a	8.19711e-06	0.322316	1	0.984	0.165073
Rps15	8.46858e-06	0.345365	1	1	0.17054
Tjp1	8.68124e-06	-0.608543	0.597	0.732	0.174823
Rps7	9.50537e-06	0.31651	1	0.992	0.191419
Fnbp1l	9.68295e-06	-0.629931	0.444	0.638	0.194995
Cfl1	1.1494e-05	0.352309	1	0.992	0.231466
Rps14	1.21686e-05	0.291833	1	1	0.245052
Litaf	1.36402e-05	0.720958	0.681	0.488	0.274686
Dnm3	1.59166e-05	-0.582318	0.167	0.378	0.320528
Sgk1	1.59572e-05	0.600805	0.972	0.921	0.321345
Prpf4b	1.59864e-05	-0.699373	0.41	0.63	0.321935
Irf8	1.61056e-05	0.517541	0.229	0.047	0.324334
Clip1	1.63768e-05	-0.647033	0.188	0.402	0.329797
Rps13	1.83793e-05	0.303378	0.965	0.984	0.370123
Itga1	1.84362e-05	-0.738699	0.479	0.638	0.371268
A430107O13Rik	1.98088e-05	-0.562092	0.222	0.441	0.398909
Rpl22l1	2.12984e-05	0.519945	0.854	0.74	0.428908
Erdr1	2.13439e-05	0.560888	0.41	0.181	0.429824
Rpl28	2.24101e-05	0.337264	0.993	1	0.451294
Hook3	2.25009e-05	-0.495796	0.361	0.575	0.453122
Tnfrsf10b	2.25242e-05	0.32908	0.243	0.055	0.453592
Hist1h1e	2.2587e-05	-0.644753	0.118	0.307	0.454857
Igf2	2.57049e-05	-0.480489	0.042	0.205	0.517645
Cep350	2.71737e-05	-0.39228	0.111	0.315	0.547223
Jund	2.87974e-05	0.826153	0.847	0.803	0.579922
Gpihbp1	2.90998e-05	0.417209	1	0.976	0.586012
Rps29	2.92996e-05	0.2551	1	1	0.590035
Dusp1	2.93701e-05	0.545931	0.979	0.921	0.591455
9430020K01Rik	3.06863e-05	-0.495205	0.562	0.724	0.61796
Pnn	3.11596e-05	-0.63294	0.431	0.614	0.627492
Gng5	3.16291e-05	0.335132	0.951	0.929	0.636948
Irf3	3.26015e-05	0.440334	0.472	0.22	0.656529
Cast	3.31039e-05	-0.534876	0.201	0.417	0.666646
Thbd	3.45784e-05	-0.544377	0.583	0.772	0.69634
Slc38a2	3.57418e-05	0.559139	0.59	0.362	0.719768
Fam96b	3.67457e-05	0.425525	0.611	0.378	0.739984
Mtss1	3.67841e-05	-0.612511	0.368	0.551	0.740759
Rpl8	3.7157e-05	0.288006	0.993	1	0.748267
Pdlim1	4.12927e-05	0.65562	0.778	0.606	0.831553
Rpl17	4.13809e-05	0.32913	1	0.984	0.833328
Gpr56	4.18127e-05	0.436664	0.806	0.583	0.842025
Macf1	4.35197e-05	-0.513005	0.576	0.709	0.8764
Rps11	4.366e-05	0.293832	1	1	0.879225
Nid2	4.48516e-05	0.495484	0.312	0.11	0.903222
Midn	4.58045e-05	0.53216	0.549	0.307	0.922412
Elk4	4.77535e-05	-0.413418	0.062	0.228	0.96166
Plaur	5.02128e-05	0.299888	0.236	0.055	1
Ly6c2	5.19502e-05	-0.474362	0.312	0.535	1
Cct6a	5.19562e-05	-0.372109	0.076	0.252	1
Bmpr2	5.54664e-05	-0.475556	0.118	0.307	1
Mllt4	5.71828e-05	-0.473643	0.736	0.835	1
A130040M12Rik	5.95436e-05	0.881581	0.403	0.181	1
Myo10	6.13951e-05	-0.636958	0.681	0.764	1
Tra2b	6.19912e-05	0.361292	0.618	0.37	1
Zfp292	6.41013e-05	-0.437124	0.201	0.417	1
Rpl37	6.75669e-05	0.290163	1	1	1
C230081A13Rik	6.94815e-05	-0.509241	0.306	0.504	1
Rps9	7.23591e-05	0.324912	0.993	0.976	1
Capg	7.2611e-05	0.417781	0.41	0.181	1
Rapgef5	7.45466e-05	-0.510373	0.181	0.378	1
Rps8	7.49985e-05	0.276605	1	1	1
Rhob	7.53764e-05	0.606147	0.924	0.85	1
Vav3	7.6472e-05	-0.474616	0.125	0.315	1
G530011O06Rik	8.27812e-05	0.373701	0.194	0.039	1
Rpl10	8.45543e-05	0.305861	0.993	1	1
6820431F20Rik	8.67501e-05	-0.527845	0.479	0.63	1
Rpl5	9.17246e-05	0.387628	0.938	0.882	1
Rpl27	9.28359e-05	0.25907	0.986	0.992	1
Rpl18a	9.34353e-05	0.27503	1	1	1
Pcm1	9.44964e-05	-0.542702	0.312	0.496	1
Zcchc7	9.46132e-05	-0.551435	0.208	0.417	1
Pkn2	9.92727e-05	-0.601367	0.486	0.606	1
Kcnq1ot1	9.92977e-05	-0.92074	0.34	0.504	1
Tnks	9.96169e-05	-0.319428	0.007	0.118	1
Rassf9	0.000100215	-0.706328	0.299	0.488	1
Adh1	0.000101802	0.485917	0.326	0.126	1
Rps6	0.000102207	0.273166	0.993	0.992	1
Jun	0.000102553	0.663403	0.868	0.717	1
Mier1	0.000104388	-0.609558	0.424	0.583	1
Hnrnpu	0.000105191	-0.512392	0.736	0.795	1
Tpr	0.000112132	-0.511648	0.618	0.724	1
Gapdh	0.000113167	0.54876	0.896	0.89	1
Rps15a	0.000118323	0.28073	0.986	0.984	1
Mospd2	0.000118553	-0.532521	0.076	0.236	1
Stag1	0.0001187	-0.551899	0.299	0.496	1
Cdh5	0.000119079	-0.360271	0.993	1	1
Gstm2	0.000120909	0.597534	0.528	0.323	1
Csnk2b	0.000124149	0.422416	0.618	0.362	1
Rock2	0.000125223	-0.463812	0.361	0.559	1
Fos	0.000127843	0.560892	0.569	0.323	1
Kif1b	0.000128111	-0.64308	0.438	0.575	1
Thrap3	0.000129921	-0.525213	0.451	0.583	1
Anapc16	0.000129961	-0.578263	0.25	0.433	1
Top2b	0.000130665	-0.462451	0.354	0.535	1
Adrbk1	0.000132175	0.383864	0.354	0.15	1
Dab2ip	0.00013249	-0.458757	0.59	0.74	1
Nup62	0.000133714	0.262428	0.181	0.031	1
Atp5g2	0.000136603	0.366161	0.938	0.748	1
Myl12a	0.000138117	0.35637	0.986	1	1
Plk3	0.00014026	0.338814	0.271	0.087	1
Btnl9	0.0001431	-0.634921	0.465	0.646	1
Mecom	0.000147041	-0.663465	0.181	0.362	1
Klhdc3	0.000148178	0.27154	0.243	0.071	1
Lgals1	0.000150675	0.910039	0.444	0.236	1
Smad6	0.000154468	0.514896	0.465	0.236	1
Cggbp1	0.0001555	-0.600401	0.41	0.598	1
Ube2d3	0.000156337	0.400549	0.875	0.795	1
Aldoa	0.000164711	0.410164	0.931	0.858	1
Junb	0.000171475	0.802261	0.701	0.52	1
Dgke	0.000173737	-0.431019	0.076	0.236	1
Fbxo32	0.000176563	-0.412855	0.056	0.205	1
Rhoc	0.000179278	0.605918	0.889	0.803	1
Esam	0.000180405	0.368413	0.965	0.929	1
Rpl37a	0.000185109	0.258773	1	1	1
Tax1bp1	0.000192023	-0.598457	0.521	0.638	1
Mll5	0.000197734	-0.458402	0.618	0.717	1
Rps3a	0.000198707	0.270778	1	0.984	1
Col4a2	0.000202669	-0.49365	0.854	0.921	1
Mt1	0.00020293	0.343303	0.451	0.22	1
Trib3	0.000209563	-0.288869	0.056	0.205	1
Fosl2	0.000214729	0.556122	0.368	0.181	1
Samd12	0.000219241	-0.358893	0.049	0.189	1
Srrm2	0.000219573	-0.481897	0.722	0.811	1
Zyx	0.000224944	0.604249	0.632	0.449	1
Rpsa	0.000227232	0.338661	0.972	0.937	1
Cbx1	0.000236675	-0.528295	0.215	0.378	1
Phc2	0.000241709	0.368054	0.486	0.252	1
Pfn1	0.000249086	0.3753	0.993	0.969	1
Aes	0.000250074	0.400045	0.819	0.709	1
Akr1a1	0.000250203	0.349615	0.882	0.772	1
Ddx5	0.000258317	-0.283105	0.979	1	1
Ggta1	0.000260729	-0.48379	0.521	0.677	1
Clic4	0.000264203	0.380202	0.854	0.693	1
Cpeb4	0.000275887	-0.338124	0.035	0.165	1
Crtc2	0.000276878	0.316077	0.25	0.087	1
Arc	0.000284701	0.274315	0.118	0.008	1
Mef2a	0.000294361	-0.596195	0.354	0.512	1
Csrp1	0.000303182	0.675435	0.771	0.693	1
Rpl9	0.000305751	0.252335	1	1	1
Gm1821	0.000315753	-0.425479	0.91	0.929	1
Csprs	0.000319594	0.3273	0.292	0.11	1
Ash1l	0.000329623	-0.537772	0.389	0.551	1
Fam100a	0.000336641	0.357469	0.375	0.173	1
Fmo2	0.000337434	-0.768643	0.361	0.512	1
Dnttip1	0.000337444	0.31651	0.229	0.071	1
Esco1	0.000352866	-0.532516	0.174	0.339	1
Nav3	0.000353745	-0.336561	0.083	0.236	1
Ccrn4l	0.000358153	0.334045	0.236	0.079	1
Tek	0.00036732	-0.40465	0.618	0.78	1
E030010A14Rik	0.000371646	0.346665	0.181	0.039	1
Ptprb	0.000381647	-0.432739	0.854	0.921	1
Pacs2	0.000382736	0.272047	0.243	0.079	1
Mcc	0.000393182	-0.439358	0.354	0.504	1
Ktn1	0.000396721	-0.581369	0.465	0.614	1
Rps5	0.000408901	0.268231	1	1	1
Sgms1	0.000427115	0.431181	0.597	0.378	1
Hdac9	0.000432089	-0.377855	0.069	0.213	1
Cox8a	0.000433116	0.313157	0.951	0.874	1
Srp54b	0.000435086	-0.277055	0.035	0.157	1
Beta-s	0.00044194	0.615415	0.785	0.701	1
Rpl10a	0.000446063	0.31402	0.979	0.913	1
Itpkb	0.000447559	-0.666539	0.257	0.409	1
Cald1	0.000458205	-0.536114	0.674	0.756	1
Ifih1	0.000475348	-0.485563	0.174	0.346	1
Klf2	0.000484406	0.587627	1	0.969	1
Cirbp	0.000522601	0.462543	0.382	0.197	1
B230219D22Rik	0.000528178	-0.566053	0.583	0.693	1
Rps4x	0.000556544	0.264698	1	0.984	1
Aplnr	0.000558167	-0.56186	0.417	0.583	1
Ctnna1	0.000581181	-0.443466	0.764	0.874	1
Slc1a5	0.000588201	0.256215	0.194	0.055	1
Xrn1	0.000610569	-0.368266	0.083	0.236	1
Plxnd1	0.000613492	0.425355	0.688	0.488	1
Cebpb	0.000614306	0.456955	0.271	0.11	1
Rfc1	0.000615358	-0.505055	0.257	0.409	1
Crispld1	0.000623689	-0.43365	0.097	0.244	1
Tln1	0.000635121	-0.454532	0.625	0.701	1
Vash1	0.000643708	0.505765	0.299	0.134	1
Uaca	0.000646997	-0.487989	0.542	0.654	1
Rps26	0.000653151	0.323173	0.979	0.953	1
Phf3	0.00065375	-0.419137	0.229	0.394	1
Btg2	0.000662397	0.484152	0.917	0.811	1
Apc	0.000700218	-0.657829	0.354	0.48	1
Fkbp1a	0.000707291	0.274717	0.986	0.969	1
Arglu1	0.000721412	-0.433871	0.549	0.661	1
Adamts1	0.000731261	0.595309	0.611	0.425	1
Acin1	0.000747916	-0.411268	0.375	0.543	1
Cd2ap	0.0007579	-0.450683	0.486	0.622	1
Hmgb1	0.000761042	-0.261964	0.958	0.976	1
Tanc1	0.000795769	-0.41758	0.368	0.535	1
Actg1	0.000796228	0.530364	1	1	1
Flt1	0.000797878	-0.461381	0.868	0.882	1
Parg	0.000801133	-0.446925	0.062	0.189	1
Dpm3	0.000867052	0.466423	0.75	0.551	1
Fam96a	0.00088346	0.355908	0.417	0.228	1
Numb	0.000887796	-0.371078	0.042	0.157	1
Pik3c2a	0.000893743	-0.516177	0.306	0.457	1
Dll4	0.00090247	-0.573299	0.417	0.575	1
Nedd4	0.000903921	-0.389837	0.715	0.764	1
Fam13c	0.000910897	-0.412788	0.215	0.386	1
Canx	0.000926119	-0.401015	0.597	0.701	1
C330006A16Rik	0.000973382	0.329429	0.319	0.142	1
Rpl7	0.000975789	0.254155	0.993	0.976	1
Lpar6	0.000976662	-0.500395	0.375	0.528	1
Clcn3	0.00100149	-0.452438	0.16	0.307	1
Eml1	0.00101082	0.424116	0.417	0.236	1
Slfn2	0.00101463	-0.612499	0.139	0.291	1
Clock	0.00102661	-0.437435	0.132	0.276	1
Rock1	0.00107084	-0.462557	0.542	0.654	1
Sertad1	0.0010827	0.440463	0.403	0.22	1
Immt	0.0010828	-0.428442	0.306	0.488	1
Mtap4	0.00112672	-0.421003	0.528	0.654	1
Cdkn1c	0.00113104	-0.500789	0.583	0.701	1
Ptrf	0.00115389	0.263096	1	0.992	1
Hist1h4d	0.00117937	-0.295494	0.021	0.118	1
Tapbp	0.00118106	-0.356823	0.75	0.835	1
Sf3b2	0.00118383	-0.443414	0.625	0.724	1
Id3	0.00118556	-0.361936	0.958	0.976	1
Pggt1b	0.00119184	-0.304917	0.125	0.283	1
Gnb2l1	0.00119672	0.310452	0.944	0.866	1
Azi2	0.00121087	-0.46929	0.326	0.465	1
Wbp1	0.00122708	0.299538	0.34	0.157	1
Nfkbia	0.00125561	0.398689	0.931	0.913	1
4933434E20Rik	0.00126206	0.298471	0.375	0.197	1
Ddx6	0.00127538	-0.496957	0.424	0.543	1
Rela	0.00128547	0.300678	0.486	0.268	1
Gcc2	0.00129483	-0.503405	0.201	0.354	1
Limch1	0.00129642	-0.479733	0.361	0.52	1
Rps15a-ps4	0.0013047	-0.345495	0.868	0.913	1
Zfp608	0.00131833	-0.415014	0.174	0.331	1
Dhx9	0.00137762	-0.38633	0.167	0.323	1
Zbtb38	0.00138989	-0.284476	0.076	0.213	1
Dnm1l	0.00141041	-0.49359	0.16	0.299	1
B4galt3	0.00143519	0.278764	0.333	0.157	1
Ap3s1	0.00143559	0.324983	0.424	0.228	1
Notch4	0.00145847	0.385103	0.479	0.276	1
Hnrnpul1	0.00147185	-0.406388	0.111	0.252	1
Hspa1a	0.00148477	-1.43355	0.16	0.299	1
2810004N23Rik	0.00150379	-0.42759	0.09	0.22	1
Nppa	0.00152382	-0.593709	0.576	0.74	1
Tspan13	0.00153618	-0.283905	0.986	0.953	1
Tgm2	0.00154182	0.451503	0.743	0.614	1
Ceacam1	0.00157405	-0.449934	0.493	0.606	1
B2m	0.00157794	0.250522	1	1	1
Fert2	0.0015831	-0.475441	0.09	0.22	1
Cnn2	0.00158352	0.486044	0.681	0.567	1
Akap13	0.00158423	-0.460904	0.403	0.543	1
Hspa5	0.0016187	-0.468865	0.722	0.795	1
Ppp1r2	0.00162507	0.311493	0.938	0.906	1
Bola3	0.00165699	0.403187	0.5	0.299	1
Phldb2	0.00168603	-0.436543	0.34	0.488	1
AA987161	0.00169628	-0.266918	0.042	0.15	1
Pim1	0.00171183	-0.380448	0.083	0.213	1
Cd34	0.00171536	0.337352	0.91	0.803	1
Gpatch2	0.00174564	-0.268103	0.062	0.181	1
Csf1	0.00175107	0.394463	0.271	0.118	1
Ubr5	0.00175992	-0.600787	0.222	0.354	1
Eef1b2	0.0017722	0.379598	0.861	0.748	1
Psmc3	0.00178324	-0.404271	0.625	0.709	1
Trip11	0.00181926	-0.394642	0.208	0.37	1
Abcg2	0.00182681	-0.422839	0.569	0.677	1
F2r	0.00182914	0.469102	0.465	0.299	1
Cyyr1	0.00185074	-0.450881	0.306	0.449	1
Diap1	0.00187759	-0.372909	0.132	0.268	1
Cops5	0.0018974	0.306189	0.389	0.205	1
Usf2	0.00190144	0.374688	0.514	0.323	1
Lifr	0.00198819	-0.505729	0.306	0.465	1
Zfp710	0.00205289	0.290044	0.194	0.071	1
Gm7609	0.00208121	0.253249	0.201	0.071	1
Exoc6	0.00208302	-0.600468	0.25	0.394	1
Snn	0.0021136	0.366892	0.424	0.236	1
Matr3	0.00215243	-0.484208	0.431	0.567	1
Pim3	0.0021578	-0.488582	0.639	0.772	1
C1qa	0.00219457	0.25123	0.236	0.094	1
Gas6	0.00220689	-0.348413	0.771	0.819	1
Palmd	0.00220873	-0.436873	0.736	0.748	1
Acap2	0.00224639	-0.560941	0.25	0.394	1
Dpp8	0.00226375	-0.385909	0.188	0.339	1
Ap2a2	0.00227065	-0.412091	0.236	0.378	1
Fgfr1	0.00230768	0.348692	0.236	0.102	1
Pla2g12a	0.00231251	0.314825	0.312	0.157	1
Hnrnph1	0.00236945	0.320385	0.632	0.409	1
2610008E11Rik	0.00237107	-0.274091	0.049	0.157	1
Klhl24	0.0023738	-0.459889	0.368	0.504	1
Snhg8	0.00239495	0.276272	0.514	0.307	1
Anxa5	0.00244214	-0.328688	0.833	0.913	1
Rgs12	0.00244327	-0.419326	0.146	0.283	1
Gimap5	0.00245181	0.388496	0.417	0.252	1
Rexo1	0.00249719	-0.390621	0.299	0.433	1
Pxdn	0.00250833	0.316406	0.514	0.323	1
Sybu	0.00252213	-0.374457	0.188	0.346	1
Copb1	0.00257078	-0.472121	0.292	0.433	1
Zfml	0.00259917	-0.483498	0.243	0.394	1
Gpbp1	0.00260254	-0.423825	0.354	0.488	1
She	0.00262907	-0.369483	0.396	0.567	1
Col4a3bp	0.00265272	-0.320785	0.201	0.354	1
Usp25	0.00265393	-0.363069	0.361	0.504	1
Pdgfb	0.00268379	0.370141	0.722	0.591	1
Luzp1	0.00271096	-0.362925	0.694	0.795	1
Eif3a	0.00271125	-0.461527	0.646	0.693	1
Tm9sf3	0.00273347	-0.397904	0.576	0.693	1
Lima1	0.00275088	-0.470579	0.438	0.559	1
Gle1	0.00276938	-0.372453	0.264	0.402	1
Ski	0.00278872	0.355141	0.472	0.291	1
Arl6ip5	0.00283482	-0.317928	0.715	0.78	1
Cdyl	0.00284341	-0.435642	0.111	0.236	1
Smc3	0.00284448	-0.40576	0.312	0.465	1
Edem2	0.00285353	0.263669	0.222	0.087	1
Ckap5	0.00285754	-0.409096	0.125	0.26	1
Abcb1a	0.00286519	-0.41254	0.41	0.559	1
Srf	0.00289287	0.344999	0.25	0.11	1
4933411K20Rik	0.00290121	-0.327966	0.097	0.22	1
Rqcd1	0.00290442	0.295366	0.167	0.055	1
Ssb	0.00294801	-0.442537	0.583	0.677	1
Apoe	0.00295275	-0.507919	0.903	0.953	1
Zfc3h1	0.00295788	-0.440489	0.153	0.283	1
Eif4g2	0.0029827	-0.264096	0.861	0.89	1
Mdm2	0.00298859	0.298759	0.319	0.165	1
Zcchc24	0.00299017	0.2658	0.264	0.118	1
Bclaf1	0.00306024	-0.492117	0.438	0.543	1
Ucp2	0.00308856	0.250833	0.715	0.52	1
Iffo2	0.00316863	0.28183	0.215	0.087	1
Mrpl14	0.00319295	0.265832	0.479	0.283	1
Wsb1	0.00324346	0.392818	0.458	0.283	1
Ctdspl2	0.00328223	-0.441937	0.181	0.315	1
2022-09-07	0.00329686	-0.44197	0.694	0.717	1
Hdhd2	0.00331892	-0.328048	0.09	0.213	1
1110067D22Rik	0.00332237	-0.328124	0.132	0.268	1
Smtn	0.00335404	0.356535	0.486	0.299	1
Myh6	0.00340127	-0.45151	0.083	0.197	1
Arl6ip1	0.00343837	-0.346466	0.688	0.74	1
Tbl1x	0.00344473	-0.344278	0.271	0.433	1
Ankrd44	0.00345661	-0.314339	0.076	0.189	1
Irf2	0.00350493	-0.380666	0.535	0.622	1
Unc45b	0.00353422	0.335934	0.958	0.866	1
Smox	0.00356814	0.335958	0.431	0.252	1
H2-T24	0.0035721	-0.25205	0.069	0.189	1
Usp39	0.00359783	0.267677	0.215	0.087	1
Zmym5	0.00364292	-0.38742	0.215	0.346	1
Pkd1	0.00364473	0.290405	0.319	0.165	1
Spry4	0.00365619	0.409852	0.347	0.189	1
Nab2	0.00372308	0.359572	0.34	0.181	1
Mkln1	0.00373758	-0.347383	0.16	0.291	1
Kdm6b	0.00375847	0.435456	0.514	0.346	1
Ppp1r18	0.00377841	0.3925	0.389	0.244	1
Usp47	0.00381307	-0.42921	0.167	0.299	1
Stxbp3a	0.00382154	-0.294323	0.201	0.346	1
Clk1	0.00392698	-0.446353	0.389	0.52	1
Tardbp	0.00404656	-0.41553	0.299	0.425	1
Nfib	0.00410166	-0.362164	0.778	0.866	1
B4galt4	0.00414447	0.367838	0.618	0.409	1
Sepw1	0.00415135	0.301496	0.979	0.969	1
Supt4h1	0.00417692	-0.417838	0.479	0.567	1
Nrarp	0.00421894	0.387726	0.618	0.449	1
Anxa2	0.00423919	0.348853	0.875	0.835	1
Lmo7	0.00427705	-0.404281	0.438	0.559	1
Cnpy3	0.00427778	0.286859	0.347	0.189	1
Btbd3	0.00429676	-0.42246	0.271	0.394	1
Tlk2	0.00441843	-0.389664	0.132	0.26	1
Gcfc1	0.00449391	-0.378111	0.125	0.244	1
Sntb2	0.00463687	-0.442099	0.25	0.386	1
Mmd	0.00472499	0.34987	0.382	0.228	1
Tmem219	0.00473378	0.2907	0.285	0.142	1
Ngfrap1	0.00482999	0.282598	0.285	0.142	1
Ptov1	0.00485691	0.343275	0.396	0.244	1
H2afz	0.00488627	0.341882	0.806	0.709	1
Ctsb	0.00489015	0.320923	0.812	0.724	1
Iscu	0.00510123	0.315116	0.625	0.472	1
H2afx	0.00512615	0.368009	0.306	0.165	1
Pkig	0.0051734	0.251161	0.562	0.394	1
Ndufs5	0.00517516	-0.350828	0.153	0.276	1
Trp53	0.00528268	0.314326	0.486	0.315	1
Plekho2	0.00529291	0.320363	0.375	0.213	1
Dleu2	0.00531115	-0.436447	0.257	0.386	1
Gpr116	0.00531702	-0.300665	0.882	0.913	1
Cyth1	0.00534502	-0.500388	0.493	0.606	1
Exosc5	0.00536102	0.273413	0.25	0.118	1
Rod1	0.00543571	-0.426563	0.569	0.654	1
Hdlbp	0.00543873	-0.369494	0.354	0.472	1
D730040F13Rik	0.00547068	-0.368997	0.118	0.236	1
Nmd3	0.00550347	0.262693	0.181	0.071	1
Btbd19	0.00558163	0.250439	0.188	0.071	1
Mrpl36	0.00574746	0.252389	0.444	0.268	1
Dusp8	0.00581295	0.326687	0.271	0.134	1
Hnrnpk	0.00588635	-0.318378	0.681	0.764	1
Myo1b	0.00592608	-0.411358	0.354	0.488	1
Crnkl1	0.00597701	-0.340618	0.153	0.283	1
Trp53i11	0.00598275	0.250046	0.688	0.528	1
Mta2	0.00607169	0.376674	0.41	0.26	1
Cdk12	0.00612566	-0.445829	0.361	0.472	1
Tlk1	0.00612668	-0.388254	0.181	0.307	1
Dlc1	0.00618862	0.310769	0.812	0.724	1
Tubb6	0.00625491	0.417648	0.194	0.087	1
Mxd4	0.00625656	-0.499657	0.361	0.472	1
Myo6	0.00629881	-0.419385	0.299	0.417	1
Fam76b	0.00630724	-0.403052	0.139	0.252	1
Cdc42ep3	0.00633598	0.629794	0.674	0.575	1
Arpc2	0.0063676	0.370777	0.917	0.913	1
Gpx3	0.00645355	0.295624	0.382	0.228	1
Elf2	0.00652481	-0.367871	0.201	0.323	1
Nucb1	0.00653844	0.304629	0.583	0.378	1
Baz2b	0.00658711	-0.410558	0.319	0.441	1
Ctcf	0.00688665	-0.268767	0.306	0.441	1
Golgb1	0.00693642	-0.440191	0.271	0.402	1
Myct1	0.00694352	-0.281322	0.868	0.89	1
Rad50	0.00704017	-0.342628	0.111	0.228	1
Klf4	0.00723826	0.291202	0.847	0.732	1
Ebf1	0.00724244	-0.387404	0.243	0.37	1
Tnfaip1	0.00731124	0.27266	0.84	0.724	1
Glg1	0.00751378	-0.404322	0.167	0.291	1
Purb	0.00755677	0.32561	0.542	0.394	1
Actr6	0.00757959	-0.276543	0.056	0.15	1
Vps35	0.00759989	-0.345855	0.319	0.433	1
Triobp	0.00761638	0.323436	0.764	0.583	1
Id1	0.00768387	0.350125	0.951	0.913	1
Etnk1	0.00775493	-0.270794	0.243	0.37	1
Rrbp1	0.00779511	-0.364925	0.715	0.756	1
Myo9a	0.007798	-0.305835	0.125	0.244	1
Anxa1	0.0080634	0.252661	0.222	0.102	1
Ran	0.00820571	0.278959	0.688	0.591	1
Son	0.00822236	-0.275168	0.882	0.874	1
Tnfaip8l1	0.0082226	0.281323	0.264	0.134	1
Wdr45	0.008294	-0.316058	0.125	0.244	1
Nufip2	0.00829822	-0.38725	0.285	0.394	1
Pafah1b1	0.00831628	-0.356597	0.597	0.661	1
Trib1	0.00834492	0.365603	0.292	0.157	1
Gm9320	0.00835023	-0.38377	0.542	0.614	1
Ascc3	0.00837002	-0.416563	0.139	0.26	1
Add3	0.00845268	-0.537254	0.354	0.472	1
Pgk1	0.0084696	0.328216	0.514	0.362	1
Ccdc88a	0.00856534	-0.340984	0.208	0.331	1
Spcs2	0.00863841	-0.265868	0.688	0.756	1
Cpm	0.00863962	0.306367	0.167	0.063	1
Sparc	0.00864814	0.372021	0.986	1	1
Birc6	0.0088816	-0.319582	0.292	0.417	1
Morf4l1	0.00896559	-0.25998	0.91	0.913	1
Ubqln4	0.0091738	0.27291	0.181	0.079	1
Arhgef10	0.0091864	-0.347117	0.16	0.276	1
Akap8	0.00928935	-0.389171	0.222	0.339	1
Zfp800	0.00935693	-0.31667	0.16	0.283	1
Trim37	0.00936923	-0.429665	0.472	0.543	1
Dnajc13	0.00937373	-0.330312	0.167	0.283	1
Spry2	0.00944717	0.264701	0.194	0.087	1
Hnrnpul2	0.00954567	-0.407937	0.333	0.441	1
Cldn15	0.00956419	0.293329	0.278	0.15	1
Socs3	0.00961905	0.596699	0.292	0.157	1
Nedd9	0.00968342	0.2922	0.639	0.472	1
Nmi	0.00972645	-0.342559	0.396	0.52	1
Elof1	0.00979602	0.274862	0.389	0.228	1
Pcdh17	0.00984106	-0.461825	0.347	0.472	1
Glud1	0.00989693	-0.320703	0.431	0.543	1
Rest	0.00997642	-0.402031	0.125	0.228	1
Polr2j	0.00999399	-0.362371	0.493	0.583	1
Gbp7	0.0100467	-0.312121	0.528	0.606	1
Fez1	0.0101223	-0.273436	0.056	0.15	1
S100a11	0.0101663	0.286255	0.944	0.921	1
Dync1li1	0.0101991	-0.280159	0.097	0.205	1
Ehd2	0.0104325	0.359305	0.826	0.724	1
Eny2	0.0104492	0.284456	0.472	0.307	1
Rheb	0.0104608	0.281562	0.792	0.654	1
Setx	0.0105559	-0.499783	0.236	0.339	1
Jarid2	0.0106733	-0.363339	0.188	0.299	1
Csnk1a1	0.0107072	-0.344713	0.632	0.677	1
Cldn5	0.010783	0.82874	0.826	0.819	1
Amotl2	0.0108561	0.273543	0.556	0.386	1
Srgap2	0.010901	-0.274424	0.306	0.449	1
Nat9	0.0109339	0.364185	0.222	0.11	1
Nrp1	0.0109544	-0.273332	0.972	0.969	1
Mcam	0.0110146	0.356773	0.521	0.386	1
Lgals3bp	0.0110525	0.358279	0.486	0.331	1
Mgst1	0.011073	0.309133	0.243	0.118	1
1810006K21Rik	0.0111564	0.26301	0.625	0.472	1
Terf1	0.0113306	-0.457576	0.222	0.331	1
Zbed6	0.0113537	-0.284662	0.104	0.213	1
2010106G01Rik	0.0114178	-0.333571	0.319	0.441	1
Pdzd8	0.0114188	-0.338798	0.208	0.323	1
Gja5	0.0115389	-0.32117	0.028	0.102	1
Scaf11	0.0117905	-0.310672	0.41	0.504	1
H13	0.0118762	0.315495	0.458	0.307	1
Nrp2	0.0118935	-0.504387	0.465	0.567	1
Caprin1	0.0119124	-0.355068	0.375	0.48	1
Vezf1	0.0119636	-0.323272	0.354	0.48	1
Xpo7	0.0119942	0.283885	0.243	0.126	1
Prkx	0.0120131	-0.357471	0.306	0.425	1
Iws1	0.012107	-0.442169	0.181	0.283	1
Tmc6	0.0121559	0.300416	0.299	0.173	1
Aggf1	0.0122367	-0.458712	0.285	0.386	1
Nhp2l1	0.0122518	0.305055	0.75	0.622	1
Gm3002	0.0123467	0.347411	0.188	0.087	1
Nes	0.0126046	-0.330093	0.576	0.638	1
Aldh3a2	0.0126868	0.296736	0.306	0.173	1
B3gat3	0.0127183	0.254643	0.285	0.157	1
Secisbp2l	0.0127287	-0.371709	0.319	0.433	1
Enpp4	0.0128767	-0.339984	0.292	0.417	1
Gimap9	0.0129186	-0.326929	0.201	0.323	1
Uchl1	0.0129558	0.375117	0.243	0.126	1
Cntln	0.0129635	-0.420036	0.188	0.299	1
Ubap2l	0.0129898	-0.342159	0.271	0.386	1
Atf4	0.0130934	0.36742	0.59	0.457	1
Herc2	0.0132177	-0.349736	0.319	0.433	1
Hspb1	0.0132635	-0.308279	0.958	0.969	1
Isg20	0.0132684	0.26201	0.181	0.079	1
Ccdc88c	0.0133695	-0.266719	0.035	0.11	1
Smarca2	0.0134042	-0.382185	0.271	0.386	1
Ttc14	0.0134857	-0.407692	0.382	0.496	1
Zmpste24	0.0135168	-0.358546	0.201	0.323	1
Cbfa2t3	0.0135489	-0.472524	0.451	0.52	1
Serinc1	0.0136849	-0.367131	0.639	0.701	1
Rbm25	0.0137259	-0.323927	0.438	0.567	1
Smg1	0.0137473	-0.362207	0.208	0.315	1
Ptbp1	0.0137859	0.289891	0.486	0.331	1
Fkbp8	0.0138223	0.309982	0.618	0.472	1
Pcmtd1	0.0138784	-0.260998	0.535	0.63	1
Oxsr1	0.0139373	-0.340427	0.118	0.22	1
1700123O20Rik	0.0140176	0.283806	0.41	0.252	1
Clu	0.0140857	0.351066	0.333	0.189	1
Rapgef3	0.0143924	-0.379339	0.562	0.646	1
BC020535	0.0143928	0.285309	0.465	0.307	1
Arhgef12	0.014559	-0.341641	0.569	0.622	1
Asap1	0.01456	-0.419547	0.312	0.417	1
Bcl6b	0.0146472	0.413247	0.597	0.449	1
2022-09-11	0.0147096	-0.372951	0.257	0.378	1
Tubgcp5	0.0147297	-0.264634	0.062	0.15	1
Cycs	0.0149165	0.323227	0.785	0.724	1
Fam100b	0.0149179	0.300681	0.424	0.283	1
Trpm7	0.0149699	-0.321043	0.236	0.354	1
Ctdsp2	0.0150375	0.262722	0.632	0.449	1
Tor1aip1	0.0150745	-0.437353	0.444	0.535	1
C80913	0.0150751	-0.293348	0.153	0.26	1
Fyco1	0.0152545	-0.309998	0.111	0.213	1
Zfand6	0.015271	-0.253744	0.444	0.551	1
Cdk11b	0.0152741	-0.464881	0.354	0.449	1
Ndufa6	0.0154857	0.292724	0.903	0.772	1
Hipk1	0.0155342	0.349963	0.486	0.339	1
Gbp4	0.0157605	-0.31357	0.271	0.402	1
Pibf1	0.015864	-0.327706	0.097	0.189	1
Tgs1	0.0158824	-0.387169	0.222	0.331	1
Psme4	0.0159555	-0.424885	0.132	0.228	1
Birc2	0.0159636	-0.318445	0.118	0.22	1
Zfp707	0.0160072	0.279518	0.118	0.039	1
Tomm6	0.0165634	0.256867	0.861	0.811	1
Gm15421	0.0168082	0.318027	0.632	0.472	1
Iqgap1	0.0168785	-0.43643	0.507	0.567	1
Irak4	0.0172495	-0.285896	0.139	0.244	1
Vps13c	0.0173646	-0.280666	0.125	0.228	1
Wrn	0.0174219	-0.301623	0.104	0.197	1
H2-Ke6	0.0174543	0.265461	0.319	0.189	1
Lcorl	0.0177819	-0.341261	0.104	0.197	1
Yes1	0.0177849	-0.4425	0.319	0.402	1
Exoc7	0.0179125	-0.329894	0.16	0.26	1
Mrpl34	0.017926	0.273323	0.382	0.244	1
Lfng	0.0179935	-0.341098	0.083	0.173	1
Tomm70a	0.018231	-0.257965	0.222	0.339	1
Rab6b	0.0182719	-0.301945	0.125	0.228	1
Prpf6	0.0182916	-0.303794	0.181	0.291	1
Ecm2	0.018499	-0.391561	0.271	0.378	1
Suv420h1	0.0186341	-0.352165	0.208	0.315	1
Hnrnpm	0.0186818	-0.299542	0.583	0.646	1
Zzz3	0.0187805	-0.432295	0.215	0.315	1
Hspa1b	0.0188224	-0.275814	0.049	0.126	1
Nudt14	0.0190996	0.273544	0.222	0.118	1
2810008M24Rik	0.0191521	-0.383104	0.479	0.559	1
Cd9	0.0191703	-0.296169	0.736	0.803	1
Epha2	0.0193224	0.257975	0.201	0.102	1
P2ry2	0.0193718	0.305405	0.354	0.22	1
2310046O06Rik	0.0194611	-0.361161	0.181	0.291	1
Rabep1	0.0196806	-0.356892	0.229	0.339	1
Pdzd2	0.0200626	-0.379889	0.299	0.402	1
Mrpl23	0.0200784	0.279931	0.549	0.394	1
Mecp2	0.020279	0.260087	0.257	0.142	1
Slc5a3	0.0205676	-0.29457	0.056	0.134	1
Tmem30a	0.0206612	-0.284773	0.562	0.646	1
Ube2s	0.021092	0.28475	0.597	0.449	1
Nacc1	0.0212359	0.253668	0.257	0.15	1
Sbf2	0.0212818	-0.339102	0.278	0.378	1
Sdc3	0.0215013	0.302166	0.632	0.504	1
Bcl2l1	0.0217087	0.299634	0.611	0.457	1
Ccar1	0.0217426	-0.379848	0.229	0.323	1
Itch	0.0217736	-0.324287	0.167	0.268	1
Supt16h	0.021841	-0.340493	0.264	0.37	1
Sirt7	0.0218413	-0.371159	0.257	0.362	1
Erlec1	0.0218949	-0.362608	0.229	0.339	1
Sfpq	0.022231	-0.258602	0.549	0.646	1
Cdc42ep4	0.0222555	0.333289	0.361	0.228	1
Cables2	0.02238	-0.262724	0.194	0.307	1
Nsa2	0.023085	0.274217	0.597	0.457	1
Ctdsp1	0.023085	0.273438	0.583	0.472	1
Pak2	0.0231711	-0.32673	0.535	0.583	1
Mpv17l2	0.0231788	0.32743	0.264	0.157	1
Cmtm3	0.0233105	0.348276	0.472	0.339	1
Rp9	0.0234453	0.342862	0.479	0.354	1
Cdkn1b	0.0234775	-0.385892	0.271	0.37	1
Hip1	0.0235472	-0.347701	0.465	0.528	1
Tcf15	0.0235742	-0.28565	0.931	0.953	1
Creg1	0.0235747	0.272217	0.264	0.15	1
Hmg20b	0.023582	-0.322126	0.576	0.638	1
Dctn2	0.0236715	-0.345507	0.444	0.528	1
Cxcl16	0.0237091	0.288364	0.375	0.252	1
Vps4a	0.0238384	-0.259995	0.285	0.402	1
Crlf2	0.0246664	0.311576	0.521	0.386	1
Tgfb1i1	0.0248501	0.276165	0.479	0.339	1
Mbd6	0.0248771	0.257341	0.25	0.142	1
Parp14	0.0250624	-0.379502	0.319	0.417	1
Spns2	0.0253	0.289071	0.333	0.213	1
Shoc2	0.0254606	-0.315032	0.236	0.331	1
Upf2	0.025482	-0.30806	0.236	0.339	1
F11r	0.0255183	-0.264989	0.84	0.858	1
Rps4y2	0.0256172	-0.291328	0.34	0.449	1
Ldhb	0.0261287	0.308323	0.354	0.228	1
Prg4	0.0269585	-0.421617	0.118	0.213	1
Dnajb9	0.0271238	-0.43943	0.229	0.323	1
Thra	0.0271478	-0.285785	0.34	0.457	1
Actb	0.0273088	0.510522	1	0.992	1
Hipk3	0.0273395	0.273691	0.347	0.22	1
Cep68	0.0273695	-0.266855	0.076	0.157	1
Apln	0.0273791	0.731469	0.194	0.102	1
Dst	0.0275269	-0.342774	0.576	0.598	1
Sh2d3c	0.027581	0.270678	0.569	0.433	1
Pcdh19	0.0279593	0.255841	0.326	0.213	1
Vdac3	0.0283151	-0.298644	0.549	0.638	1
Adam10	0.0283192	-0.40521	0.444	0.504	1
Pik3cb	0.0283727	-0.260573	0.153	0.252	1
Exoc6b	0.028723	-0.32612	0.097	0.181	1
Qk	0.0288103	0.284262	0.757	0.591	1
Nfkb1	0.0288169	0.288275	0.326	0.213	1
Ccdc102a	0.0288226	-0.334865	0.153	0.244	1
Ddhd2	0.0290199	-0.312917	0.104	0.189	1
Eif2s1	0.0291526	0.26016	0.354	0.236	1
Rrm2b	0.0292077	-0.272175	0.104	0.189	1
Zhx1	0.0293193	-0.28841	0.174	0.276	1
Zfp106	0.0293555	-0.321969	0.229	0.331	1
Smg6	0.0293949	-0.321257	0.188	0.283	1
Cdc40	0.0295583	-0.28581	0.118	0.205	1
Man1a2	0.0297384	-0.348484	0.236	0.331	1
Cnpy2	0.0298225	0.268752	0.479	0.339	1
Tecpr1	0.0298362	-0.352815	0.285	0.37	1
Lsm6	0.0300716	0.269175	0.556	0.394	1
Capn2	0.0301908	-0.257035	0.632	0.693	1
Dip2b	0.0302669	-0.282686	0.354	0.457	1
Gm1673	0.0305113	0.262386	0.278	0.165	1
Prnp	0.0306765	0.41455	0.535	0.449	1
Spop	0.0308017	-0.28356	0.771	0.78	1
Cars2	0.0308539	-0.275934	0.09	0.173	1
Smyd2	0.0310811	0.283045	0.181	0.094	1
Mospd3	0.0312022	0.287151	0.347	0.228	1
Ddx18	0.031315	-0.269607	0.285	0.386	1
Spag7	0.0313527	0.25487	0.465	0.331	1
Rraga	0.0314871	0.253923	0.521	0.386	1
Klf11	0.0314881	-0.312866	0.139	0.22	1
A630007B06Rik	0.0320092	-0.36789	0.16	0.252	1
4932438A13Rik	0.0325687	-0.263459	0.194	0.291	1
Hbp1	0.032813	-0.315518	0.312	0.417	1
Smarca5	0.0335092	-0.318552	0.382	0.465	1
Bud31	0.0337885	0.262484	0.611	0.465	1
Lrrk1	0.0338967	-0.335973	0.104	0.181	1
Actr3	0.0342539	0.285841	0.701	0.622	1
Morc3	0.0342829	-0.401629	0.174	0.26	1
Dcaf10	0.0345246	0.258479	0.194	0.102	1
Zcrb1	0.0345382	0.259593	0.576	0.409	1
N4bp2l2	0.0347674	-0.27637	0.34	0.449	1
Zfp148	0.0349868	-0.306638	0.257	0.346	1
Gpx1	0.0352014	0.324763	0.757	0.685	1
U2af1	0.0353781	0.269506	0.611	0.496	1
Snx5	0.0362197	-0.31233	0.243	0.331	1
Rad21	0.0362335	0.260336	0.632	0.496	1
Luc7l3	0.0362582	-0.343175	0.403	0.48	1
Chd4	0.0375528	-0.28899	0.41	0.512	1
Nfe2l2	0.0379312	-0.512231	0.465	0.52	1
Smc1a	0.0380592	-0.465803	0.535	0.559	1
Eif1b	0.0381724	0.276991	0.597	0.472	1
2310008H09Rik	0.0388318	-0.357806	0.361	0.457	1
Cyfip1	0.0390074	-0.36175	0.424	0.48	1
Sec31a	0.0392225	-0.293505	0.299	0.402	1
Dusp6	0.0398262	0.320357	0.681	0.543	1
Gimap8	0.0400129	-0.408147	0.306	0.394	1
Stag2	0.0401394	-0.279621	0.326	0.409	1
Eng	0.0405687	0.276368	0.965	0.969	1
Plvap	0.0406244	0.285036	0.104	0.039	1
4921524J17Rik	0.0406301	-0.306166	0.243	0.339	1
Arl15	0.040834	-0.300737	0.125	0.205	1
Gopc	0.0409555	-0.324836	0.5	0.551	1
Armc1	0.0409972	-0.361887	0.312	0.386	1
Zbtb46	0.0412438	-0.259423	0.132	0.22	1
Fam178a	0.0413108	-0.259047	0.16	0.252	1
0910001L09Rik	0.041535	0.293536	0.431	0.299	1
Ttc4	0.0416735	-0.375652	0.201	0.283	1
Efnb2	0.0417409	-0.470812	0.368	0.441	1
Filip1l	0.0419232	-0.30488	0.41	0.52	1
Rnh1	0.0420943	-0.304622	0.299	0.402	1
Rnf20	0.0421967	-0.329845	0.208	0.291	1
Xdh	0.0422496	-0.355885	0.625	0.717	1
Pydc3	0.0424613	-0.285423	0.062	0.134	1
Picalm	0.0427979	0.274254	0.694	0.575	1
Syne1	0.042958	-0.45387	0.486	0.52	1
Upf3a	0.043052	-0.387746	0.25	0.323	1
Slmap	0.0431265	-0.331558	0.229	0.315	1
Tm2d3	0.0436121	0.271493	0.41	0.283	1
Adss	0.0436256	-0.273981	0.215	0.307	1
Nme2	0.0437401	0.251601	0.965	0.866	1
Crbn	0.0439146	-0.334609	0.153	0.236	1
Lamp2	0.0440619	-0.270871	0.542	0.606	1
Eapp	0.0443764	-0.391358	0.243	0.331	1
Pitpnc1	0.04456	-0.288236	0.646	0.709	1
Fip1l1	0.0453553	-0.280683	0.153	0.236	1
Arpc1a	0.0453673	0.259534	0.736	0.654	1
Lysmd2	0.0454152	0.30206	0.472	0.354	1
Krit1	0.0454597	-0.312723	0.104	0.181	1
Parp2	0.0461011	-0.323337	0.139	0.22	1
Arid4b	0.046533	-0.421168	0.306	0.394	1
Ranbp2	0.0473364	-0.308424	0.167	0.252	1
Tbc1d22a	0.0478274	0.254912	0.292	0.189	1
Arid4a	0.0481295	-0.400418	0.299	0.386	1
Trim24	0.0481989	-0.43245	0.306	0.37	1
Erc1	0.0487499	-0.359727	0.174	0.252	1
Dnm2	0.0492246	-0.39951	0.438	0.488	1
Srpr	0.0492505	-0.277141	0.34	0.425	1
2010107E04Rik	0.0498136	0.28773	0.778	0.701	1
N4bp3	0.0500783	-0.415669	0.451	0.488	1
Igfbp7	0.0510796	0.279279	0.979	0.976	1
Fkbp2	0.0511211	-0.370631	0.236	0.315	1
Gnb1	0.0515388	0.268666	0.903	0.858	1
Kdm5c	0.0520668	-0.268257	0.153	0.236	1
Zfp322a	0.0521891	-0.258109	0.167	0.252	1
Os9	0.0522857	-0.361421	0.438	0.48	1
Gadd45g	0.0524438	0.336905	0.382	0.252	1
G3bp2	0.0526239	-0.281141	0.542	0.598	1
Mphosph6	0.0527232	-0.294049	0.167	0.252	1
Slc1a1	0.0528504	0.287238	0.174	0.094	1
Dab2	0.0533173	-0.306838	0.312	0.402	1
Map2k1	0.0538346	-0.299289	0.257	0.346	1
Zcchc11	0.0538879	-0.266134	0.215	0.299	1
Nr2f6	0.0540392	0.250742	0.396	0.291	1
Myadm	0.0542253	0.28504	0.812	0.748	1
Eea1	0.0544653	-0.308311	0.264	0.346	1
Yipf4	0.0548189	-0.284257	0.479	0.543	1
Skp1a	0.0549175	-0.308487	0.528	0.591	1
Akap9	0.0549507	-0.287338	0.375	0.465	1
Tead2	0.0550611	-0.325717	0.188	0.26	1
Fmo5	0.0551717	-0.289811	0.118	0.197	1
Ddx17	0.0552265	-0.289497	0.542	0.575	1
Atxn7l3b	0.0557982	-0.358766	0.618	0.598	1
Xiap	0.0564175	-0.343095	0.514	0.575	1
Ctbp2	0.0570169	-0.308966	0.368	0.457	1
Bnip2	0.0574887	-0.259976	0.729	0.74	1
Cct4	0.058071	-0.276631	0.493	0.559	1
Fubp1	0.0590495	-0.330074	0.438	0.496	1
Slc39a7	0.0592339	-0.308269	0.319	0.402	1
Gm6222	0.0594978	-0.282385	0.576	0.654	1
Clec14a	0.0604382	-0.258736	0.674	0.724	1
Zmym4	0.0606595	-0.262119	0.118	0.189	1
Rbbp4	0.060864	-0.260104	0.431	0.496	1
Epha4	0.0609887	-0.259141	0.188	0.276	1
1810058I24Rik	0.0610141	0.298959	0.472	0.346	1
Jak1	0.0613449	-0.272337	0.535	0.591	1
Trim12c	0.061535	-0.306642	0.243	0.323	1
Dok4	0.0616948	-0.288953	0.451	0.52	1
Ccnd1	0.0617969	0.30728	0.694	0.591	1
Tmpo	0.0623041	-0.398373	0.403	0.465	1
Cebpg	0.0630562	-0.270188	0.514	0.575	1
Zfx	0.0648815	-0.262696	0.16	0.236	1
Hmcn1	0.0651191	-0.266004	0.125	0.205	1
Smek2	0.0658903	-0.411281	0.319	0.386	1
Chd6	0.0669541	-0.355783	0.243	0.315	1
Papola	0.0682457	-0.293246	0.528	0.583	1
Gpi1	0.0684414	0.251395	0.681	0.543	1
Epn2	0.0684923	-0.283521	0.528	0.583	1
Klf10	0.0690858	-0.336997	0.236	0.315	1
Ubxn4	0.069183	-0.365596	0.417	0.472	1
Dach1	0.0693114	-0.264928	0.306	0.402	1
Plscr4	0.069361	-0.31323	0.375	0.465	1
Pcp4l1	0.0701029	0.283293	0.507	0.37	1
2610101N10Rik	0.0702423	-0.297484	0.417	0.457	1
Rasa2	0.0702666	-0.263226	0.09	0.157	1
Angpt2	0.0707516	0.413203	0.257	0.165	1
Spred2	0.0708852	-0.296857	0.118	0.189	1
Ssna1	0.07152	-0.3288	0.424	0.48	1
Glyr1	0.0717269	-0.286735	0.299	0.37	1
Cdk19	0.0717844	-0.390677	0.25	0.331	1
Aqp7	0.0723564	-0.35445	0.806	0.772	1
D14Abb1e	0.0724804	-0.37514	0.292	0.37	1
Ier5	0.0727732	-0.350855	0.556	0.575	1
Cpne8	0.072877	-0.316613	0.312	0.394	1
Nid1	0.0728821	-0.276122	0.472	0.559	1
Taok1	0.0729165	-0.300613	0.444	0.496	1
Ahr	0.0730153	-0.281399	0.188	0.268	1
Thoc2	0.0734273	-0.271419	0.465	0.512	1
Tbxa2r	0.074717	-0.352685	0.174	0.252	1
Fam129b	0.0747645	-0.340254	0.34	0.417	1
Tle4	0.0750479	-0.301128	0.167	0.236	1
U2af2	0.0756727	0.266761	0.465	0.37	1
Ehmt1	0.0760356	-0.307476	0.215	0.283	1
Brd7	0.0762789	-0.272567	0.285	0.362	1
Tsc22d1	0.0773939	0.313372	0.896	0.858	1
Dnajc8	0.077519	-0.353994	0.618	0.677	1
Smchd1	0.0783965	-0.395952	0.299	0.37	1
Xpo1	0.078668	-0.331176	0.201	0.268	1
A730098P11Rik	0.0791178	-0.263118	0.604	0.638	1
Elmo1	0.0801236	-0.254379	0.208	0.283	1
Prnd	0.0804653	0.557363	0.132	0.071	1
Ptpra	0.0805569	-0.275788	0.493	0.528	1
Zranb2	0.0807737	-0.364496	0.361	0.394	1
Nrd1	0.0814596	-0.402647	0.347	0.402	1
Mtch1	0.0820358	0.253375	0.66	0.606	1
Stk11	0.0823006	-0.270582	0.361	0.441	1
Hp1bp3	0.0825467	-0.357896	0.417	0.472	1
Id2	0.0826736	-0.428926	0.292	0.362	1
Rbm10	0.082803	-0.297648	0.16	0.228	1
Fcgrt	0.0837396	-0.279143	0.528	0.606	1
Mitd1	0.0837634	-0.328481	0.229	0.299	1
Manf	0.0839497	-0.341941	0.681	0.701	1
Gsk3b	0.0839551	-0.273227	0.528	0.583	1
Rpgrip1	0.0840118	-0.31096	0.16	0.228	1
Ash2l	0.0840198	-0.257591	0.125	0.197	1
Etl4	0.0844973	-0.428352	0.479	0.512	1
Apba1	0.0848256	-0.290907	0.056	0.11	1
Oat	0.0853235	-0.292862	0.431	0.496	1
Bod1l	0.0854007	-0.296458	0.479	0.512	1
Nars	0.0874704	-0.291889	0.271	0.346	1
Pde8a	0.0874714	-0.261899	0.174	0.244	1
Cbx5	0.0877833	-0.366529	0.271	0.339	1
Chpt1	0.0877896	-0.277798	0.097	0.157	1
Nktr	0.0878073	-0.334243	0.319	0.378	1
Ccng2	0.0882363	-0.287052	0.229	0.291	1
Slc39a1	0.0891486	0.278338	0.368	0.276	1
Map3k5	0.0892613	-0.296748	0.139	0.205	1
Imp4	0.0900378	-0.352909	0.188	0.252	1
Spag9	0.0918504	-0.274278	0.618	0.63	1
Pcmtd2	0.0918988	-0.27468	0.264	0.339	1
Epc2	0.0933751	-0.302538	0.174	0.236	1
Eif2ak2	0.0937454	-0.267459	0.174	0.244	1
Pdcd10	0.0941256	-0.318456	0.576	0.591	1
Jag1	0.0942302	-0.526871	0.146	0.22	1
Fam116a	0.0963169	-0.257495	0.229	0.299	1
Gtf2f1	0.0965989	-0.272064	0.201	0.276	1
Hspd1	0.0976527	-0.26777	0.431	0.496	1
Cobra1	0.0984286	-0.288745	0.375	0.433	1
Sln	0.0990485	-0.254994	0.451	0.323	1
Btaf1	0.0994273	-0.267181	0.118	0.181	1
Dnttip2	0.100043	-0.313239	0.326	0.394	1
Trib2	0.101045	-0.285856	0.319	0.394	1
Nt5c	0.101123	-0.301399	0.278	0.339	1
Gsn	0.101584	-0.261191	0.854	0.827	1
Pf4	0.101661	0.498441	0.201	0.126	1
Ppp1r12a	0.102517	-0.261824	0.41	0.472	1
Ankrd12	0.102844	-0.262959	0.41	0.457	1
Cox4i2	0.103451	0.439691	0.153	0.087	1
Golga4	0.103461	-0.31315	0.354	0.409	1
Igf2r	0.105434	-0.278098	0.285	0.346	1
Fosb	0.10562	0.329844	0.139	0.079	1
Sdha	0.106487	-0.266342	0.507	0.551	1
Tor1a	0.107217	-0.312559	0.243	0.299	1
Glul	0.107361	-0.357	0.458	0.551	1
Ero1l	0.107425	-0.253366	0.118	0.181	1
Bad	0.107763	0.260853	0.382	0.307	1
Chd1	0.108249	-0.339525	0.361	0.417	1
Atp2b1	0.111278	-0.288565	0.465	0.504	1
Neat1	0.111617	-0.258226	0.583	0.583	1
Flnb	0.11175	0.295444	0.562	0.488	1
Crot	0.11221	-0.264724	0.146	0.213	1
Mia3	0.112259	-0.286635	0.292	0.354	1
Hadha	0.112735	-0.284494	0.285	0.346	1
Rnd1	0.113278	0.278554	0.229	0.157	1
Sp110	0.114651	-0.315069	0.326	0.394	1
Fam174a	0.114738	-0.29828	0.472	0.504	1
Dido1	0.11573	-0.308141	0.299	0.354	1
Cnst	0.115764	-0.271789	0.153	0.213	1
Atp2b4	0.115764	-0.257226	0.285	0.346	1
Ccdc82	0.11732	-0.293647	0.188	0.252	1
Ptger4	0.11746	0.285568	0.292	0.213	1
H47	0.119965	-0.252392	0.201	0.268	1
Sltm	0.120748	-0.250564	0.319	0.378	1
Hectd1	0.1209	-0.294896	0.424	0.472	1
Fkbp9	0.124263	-0.276373	0.438	0.488	1
Slc3a2	0.125381	0.278613	0.521	0.425	1
Fmr1	0.125465	-0.302466	0.208	0.268	1
Bambi-ps1	0.125737	-0.333047	0.333	0.402	1
Gpbp1l1	0.126227	-0.291984	0.229	0.291	1
Hnrnpc	0.127274	-0.258184	0.674	0.693	1
Ankrd11	0.129977	-0.317384	0.41	0.433	1
Tcn2	0.130959	-0.27986	0.5	0.528	1
Foxn3	0.130994	-0.281304	0.417	0.457	1
Pnpla8	0.133118	-0.288956	0.292	0.346	1
Mrpl27	0.136838	0.308375	0.444	0.362	1
Ikbkb	0.137115	-0.370617	0.194	0.252	1
Arhgap18	0.137178	-0.421816	0.493	0.535	1
Ap1s2	0.137962	-0.266847	0.097	0.15	1
Sec14l1	0.143115	-0.265164	0.625	0.646	1
Mcfd2	0.145423	-0.269122	0.41	0.457	1
Twf2	0.147798	-0.312605	0.278	0.331	1
Sat1	0.148429	0.258215	0.688	0.598	1
Ccdc59	0.148499	-0.271955	0.319	0.37	1
Ptplad2	0.149379	-0.267175	0.174	0.228	1
Ncoa3	0.150214	-0.303674	0.361	0.402	1
Syap1	0.151532	-0.310065	0.382	0.402	1
Skil	0.152205	-0.270179	0.368	0.409	1
Arfip1	0.152417	-0.267919	0.194	0.252	1
Guk1	0.153218	-0.30459	0.389	0.433	1
Magt1	0.154445	-0.367858	0.25	0.299	1
Klk8	0.156604	-0.376101	0.312	0.37	1
Klhl4	0.156952	-0.284225	0.174	0.22	1
2610039C10Rik	0.158494	-0.27016	0.194	0.244	1
Igfbp3	0.160286	-0.428928	0.285	0.354	1
Tbc1d15	0.160945	-0.262592	0.222	0.276	1
Mrps17	0.16126	-0.291537	0.41	0.433	1
Timeless	0.161378	-0.356445	0.312	0.354	1
Kcnb1	0.164544	0.273383	0.208	0.15	1
Arrdc1	0.168386	-0.254503	0.132	0.181	1
Sbds	0.169009	-0.300118	0.632	0.63	1
Odc1	0.170974	0.336575	0.278	0.213	1
Hdgfrp3	0.171417	-0.271307	0.257	0.307	1
Klf6	0.173219	0.313174	0.889	0.858	1
Prpf38b	0.173789	-0.343148	0.396	0.417	1
Qser1	0.174687	-0.268764	0.201	0.252	1
Mall	0.175453	-0.309781	0.389	0.425	1
Mff	0.176698	-0.291123	0.479	0.52	1
Erbb2ip	0.177505	-0.251184	0.312	0.362	1
Gzf1	0.178875	-0.251944	0.111	0.157	1
Dhx36	0.179072	-0.307249	0.174	0.22	1
Nap1l1	0.179893	-0.300788	0.438	0.472	1
Emp2	0.180002	-0.257168	0.34	0.386	1
Etfb	0.183607	-0.253016	0.507	0.535	1
Stmn2	0.186327	-0.398924	0.451	0.472	1
Lin7c	0.191242	-0.364213	0.319	0.354	1
Drg2	0.195362	-0.25702	0.167	0.213	1
1810074P20Rik	0.199675	-0.317635	0.208	0.252	1
Stox2	0.199913	-0.380696	0.222	0.268	1
2410001C21Rik	0.203865	-0.299843	0.347	0.37	1
Vegfc	0.204973	-0.30202	0.125	0.173	1
Zdhhc12	0.205788	-0.252266	0.111	0.157	1
Acsl5	0.206427	-0.296016	0.472	0.488	1
B3gnt2	0.208104	-0.26249	0.389	0.425	1
5730494M16Rik	0.210267	-0.310933	0.271	0.315	1
Dkc1	0.212523	-0.261986	0.194	0.244	1
Anapc2	0.21353	-0.301623	0.25	0.291	1
Cux1	0.219601	-0.299461	0.208	0.252	1
Pitpnb	0.220449	-0.276779	0.34	0.378	1
Chek2	0.221494	-0.31528	0.264	0.299	1
4933426M11Rik	0.222555	-0.261027	0.361	0.394	1
Mapk1	0.223131	-0.265149	0.396	0.425	1
Rbp7	0.225082	-0.379733	0.611	0.685	1
Tmed4	0.2298	-0.258469	0.285	0.323	1
Myl4	0.23154	-0.34287	0.479	0.37	1
Zbtb20	0.237312	-0.265616	0.375	0.409	1
Pigyl	0.239627	-0.267729	0.236	0.276	1
Anxa6	0.243049	-0.281451	0.34	0.386	1
Med22	0.248104	-0.261509	0.09	0.126	1
Rps6kb1	0.251808	-0.266085	0.319	0.362	1
Col15a1	0.25597	0.250929	0.229	0.181	1
Appl1	0.258429	-0.288553	0.25	0.283	1
Ppdpf	0.262869	-0.300781	0.479	0.472	1
Mllt10	0.265268	-0.268012	0.306	0.339	1
Lbr	0.268005	-0.265426	0.5	0.488	1
Srrt	0.271818	-0.281185	0.299	0.331	1
Safb	0.282149	-0.2816	0.264	0.299	1
Timp4	0.284066	-0.303277	0.611	0.63	1
Pkp4	0.284945	-0.25164	0.465	0.488	1
Topors	0.288824	-0.295862	0.146	0.181	1
Vim	0.29172	0.251078	0.917	0.882	1
Ttll7	0.298776	-0.255608	0.201	0.236	1
Deb1	0.299324	-0.289891	0.188	0.22	1
Abi3	0.30838	-0.251232	0.479	0.504	1
Slc39a10	0.309449	-0.26065	0.208	0.244	1
Asl	0.315046	-0.275079	0.125	0.157	1
Hes1	0.322133	0.438382	0.472	0.449	1
Ddx46	0.334771	-0.266608	0.319	0.339	1
Plxna2	0.336194	0.269241	0.458	0.402	1
Htra1	0.336892	-0.271579	0.104	0.134	1
Rnf111	0.340854	-0.261865	0.167	0.197	1
Stx6	0.354726	-0.262662	0.326	0.346	1
Pi16	0.370366	-0.384661	0.375	0.409	1
Sp100	0.371882	-0.252137	0.278	0.299	1
Mysm1	0.389657	-0.261564	0.285	0.307	1
Mpzl1	0.396416	-0.260778	0.458	0.465	1
Abcf1	0.403158	-0.258836	0.403	0.409	1
Coro2b	0.407513	-0.323371	0.264	0.283	1
Rnf125	0.43588	-0.27194	0.354	0.37	1
Mrpl21	0.437856	-0.253254	0.215	0.244	1
Fam70b	0.453949	-0.279882	0.34	0.354	1
Rrp15	0.454062	-0.271424	0.153	0.173	1
Gstt2	0.498084	-0.285024	0.236	0.252	1
Cxcl9	0.525063	-0.28782	0.201	0.228	1
Luc7l	0.536183	-0.256579	0.257	0.268	1
Tnnt2	0.609569	-0.333037	0.333	0.331	1
Myl7	0.638258	-0.34092	0.5	0.48	1
Gja1	0.638484	-0.421036	0.562	0.496	1
Pip5k1c	0.717524	-0.295525	0.285	0.276	1
Tmsb10	0.956645	0.315179	0.938	0.976	1

## Sheet: 21m vs. 3m
Statistics of differential expression analysis between 21m and 3m
Gene symbol	p_val	avg_log2FC	pct.1	pct.2	p_val_adj
Rn45s	2.65172e-29	-3.13427	0.946	0.992	5.34003e-25
Ahnak	4.28847e-26	-1.22346	0.771	0.969	8.63611e-22
Spnb2	4.60777e-22	-0.886082	0.922	0.992	9.27912e-18
Kitl	1.38223e-17	-0.954632	0.74	0.937	2.78354e-13
Malat1	4.85906e-17	-0.629349	0.996	1	9.78518e-13
Kdr	4.80188e-16	-0.941879	0.705	0.921	9.67003e-12
1700020I14Rik	1.58301e-15	-0.965562	0.24	0.63	3.18786e-11
Itgb1	2.70324e-15	-0.810433	0.833	0.945	5.44378e-11
Rps15a-ps4	3.34583e-15	0.707351	0.965	0.913	6.73784e-11
Syne2	3.60333e-14	-0.873033	0.333	0.693	7.25638e-10
Bmpr2	3.04953e-13	-0.659183	0.043	0.307	6.14114e-09
Prrc2c	5.49806e-13	-0.838996	0.488	0.795	1.1072e-08
Arhgap5	7.08549e-13	-0.852449	0.314	0.661	1.42688e-08
Calcrl	7.31043e-13	-0.900653	0.217	0.559	1.47217e-08
Fcho2	2.41162e-12	-0.84479	0.298	0.654	4.85653e-08
Itga1	3.13976e-12	-0.954004	0.306	0.638	6.32286e-08
Flt1	3.30901e-12	-0.877877	0.682	0.882	6.66369e-08
Utrn	6.94788e-12	-0.85986	0.516	0.803	1.39916e-07
Tjp1	7.8503e-12	-0.833194	0.446	0.732	1.58089e-07
Prex2	9.36624e-12	-0.956909	0.326	0.622	1.88617e-07
Jam2	1.14527e-11	-0.686861	0.86	0.937	2.30635e-07
B2m	2.29445e-11	0.465945	1	1	4.62055e-07
Col4a2	2.458e-11	-0.811052	0.802	0.921	4.94992e-07
D830031N03Rik	2.77696e-11	-0.665029	0.143	0.441	5.59223e-07
Ifi203	4.6424e-11	-0.907999	0.574	0.803	9.34887e-07
Ptprb	5.52294e-11	-0.771403	0.787	0.921	1.11221e-06
Ppfibp1	6.74515e-11	-0.792336	0.364	0.693	1.35834e-06
Nsd1	6.80769e-11	-0.617994	0.213	0.543	1.37093e-06
Itpkb	8.52885e-11	-0.807301	0.128	0.409	1.71754e-06
Gm9766	1.18763e-10	-0.634338	0.105	0.378	2.39165e-06
Elk4	1.20777e-10	-0.460229	0.027	0.228	2.4322e-06
Plcb4	2.46437e-10	-0.848305	0.283	0.575	4.96275e-06
Myo10	3.81706e-10	-0.858273	0.539	0.764	7.6868e-06
Hist1h1e	5.24794e-10	-0.632883	0.07	0.307	1.05683e-05
Mospd2	6.48593e-10	-0.576326	0.035	0.236	1.30614e-05
Filip1	7.90406e-10	-0.67681	0.221	0.512	1.59172e-05
Ets1	1.04008e-09	-0.635732	0.806	0.945	2.09452e-05
Atf7ip	1.06014e-09	-0.556434	0.085	0.331	2.13491e-05
Myl12a	1.07339e-09	0.441462	0.992	1	2.16159e-05
Arhgap29	1.29173e-09	-0.790386	0.543	0.764	2.60128e-05
Rps28	1.70085e-09	0.517905	0.996	0.984	3.42518e-05
Mtap4	1.90928e-09	-0.688158	0.384	0.654	3.84491e-05
Erg	2.08401e-09	-0.504023	0.062	0.283	4.19679e-05
Nr3c1	2.50847e-09	-0.630931	0.45	0.709	5.05155e-05
Slfn5	2.76364e-09	-0.660013	0.81	0.89	5.56541e-05
Setx	2.77298e-09	-0.707461	0.101	0.339	5.58423e-05
Eltd1	2.93265e-09	-0.661055	0.826	0.906	5.90576e-05
Itpr2	3.06147e-09	-0.559953	0.202	0.488	6.16519e-05
Rplp2	3.09152e-09	0.393148	1	0.984	6.2257e-05
Rpl23a	4.5097e-09	0.376897	1	0.984	9.08163e-05
Eif1	4.98225e-09	0.321414	1	1	0.000100332
C230081A13Rik	8.12364e-09	-0.612052	0.233	0.504	0.000163594
Yes1	1.02015e-08	-0.594751	0.143	0.402	0.000205438
Clic5	1.14791e-08	-0.81167	0.589	0.795	0.000231166
Cdh5	1.2669e-08	-0.467611	0.973	1	0.000255128
Srp54b	1.27923e-08	-0.324608	0.012	0.157	0.000257612
Mier1	1.34898e-08	-0.69769	0.31	0.583	0.000271657
Btbd7	1.79711e-08	-0.410824	0.062	0.268	0.000361901
Hip1	1.889e-08	-0.631175	0.252	0.528	0.000380407
Cep350	2.45217e-08	-0.471101	0.089	0.315	0.000493819
Rbm3	2.91253e-08	0.736774	0.717	0.52	0.000586525
Zbtb16	3.06219e-08	-0.406854	0.023	0.181	0.000616663
Cggbp1	3.07903e-08	-0.724195	0.326	0.598	0.000620055
Nedd4	3.17056e-08	-0.575261	0.558	0.764	0.000638488
Dab2ip	3.24062e-08	-0.608819	0.516	0.74	0.000652596
Dpp8	3.53515e-08	-0.528031	0.112	0.339	0.000711908
Nfib	4.4013e-08	-0.587495	0.713	0.866	0.000886335
Trip11	4.82721e-08	-0.510357	0.128	0.37	0.000972103
Pcm1	5.10936e-08	-0.6053	0.225	0.496	0.00102892
9430020K01Rik	5.2072e-08	-0.597664	0.465	0.724	0.00104863
Cd2ap	6.03056e-08	-0.620369	0.333	0.622	0.00121443
Wasf2	6.49934e-08	-0.59111	0.581	0.787	0.00130884
Usp25	6.52391e-08	-0.542935	0.236	0.504	0.00131379
Pik3cb	7.01668e-08	-0.384864	0.058	0.252	0.00141302
Btbd3	7.15688e-08	-0.579076	0.151	0.394	0.00144125
Clip1	8.29457e-08	-0.626353	0.163	0.402	0.00167036
Rpl36	9.8978e-08	0.325517	0.996	0.992	0.00199322
Samd9l	1.247e-07	-0.620034	0.326	0.598	0.00251122
Rps15a	1.2654e-07	0.355626	0.992	0.984	0.00254827
Apold1	1.29675e-07	0.624363	0.632	0.331	0.00261139
Gm12657	1.30157e-07	-0.401972	0.066	0.26	0.00262109
Zfp608	1.34791e-07	-0.513409	0.112	0.331	0.00271441
Ehd2	1.40045e-07	0.637459	0.872	0.724	0.00282023
Atrx	1.40675e-07	-0.656135	0.531	0.764	0.00283291
Rpl41	1.426e-07	0.282602	1	1	0.00287168
Apc	1.45018e-07	-0.678695	0.236	0.48	0.00292038
Abcg2	1.4578e-07	-0.60654	0.426	0.677	0.00293572
Hsp90b1	1.57862e-07	-0.562446	0.69	0.827	0.00317903
Rplp1	1.66223e-07	0.334019	1	1	0.00334739
Thrap3	1.94992e-07	-0.635207	0.353	0.583	0.00392675
Col4a3bp	2.32594e-07	-0.465142	0.128	0.354	0.00468398
A930001N09Rik	2.36541e-07	-0.61861	0.205	0.457	0.00476345
Rps20	2.40485e-07	0.376148	0.981	0.984	0.0048429
Uba52	2.68243e-07	0.28305	1	1	0.00540189
Zcchc7	3.122e-07	-0.588564	0.178	0.417	0.00628708
Cast	3.26342e-07	-0.513327	0.182	0.417	0.00657188
Prpf6	4.13596e-07	-0.430848	0.093	0.291	0.008329
Rpl37	4.2847e-07	0.331919	1	1	0.00862852
Secisbp2l	4.91504e-07	-0.522295	0.205	0.433	0.00989791
Zdhhc5	4.93703e-07	-0.32172	0.043	0.205	0.00994219
Wapal	5.13452e-07	-0.412591	0.14	0.362	0.0103399
Magi1	5.25144e-07	-0.472404	0.128	0.339	0.0105754
Stag1	5.29416e-07	-0.533214	0.248	0.496	0.0106614
Rps18	5.70869e-07	0.358143	1	0.992	0.0114962
Dst	5.72433e-07	-0.666168	0.384	0.598	0.0115277
Diap1	6.15129e-07	-0.408472	0.081	0.268	0.0123875
Rpl12	6.32196e-07	0.593323	0.93	0.85	0.0127312
Rpl23	6.33054e-07	0.375235	1	1	0.0127484
Zfp292	7.03596e-07	-0.455185	0.182	0.417	0.014169
Klf3	7.27125e-07	-0.591467	0.461	0.701	0.0146428
Iqgap1	7.95302e-07	-0.631635	0.337	0.567	0.0160158
Macf1	7.96232e-07	-0.582901	0.523	0.709	0.0160345
Sln	8.27053e-07	0.270346	0.57	0.323	0.0166552
Beta-s	8.36806e-07	2.17555	0.818	0.701	0.0168516
Rpl8	8.44279e-07	0.317653	0.996	1	0.0170021
Ccnd1	8.60096e-07	0.767705	0.756	0.591	0.0173206
Rps23	8.76396e-07	0.318256	1	0.984	0.0176489
Rps25	8.78576e-07	0.312297	0.988	1	0.0176928
Jarid2	9.13611e-07	-0.455115	0.109	0.299	0.0183983
Igf2	9.76425e-07	-0.511568	0.047	0.205	0.0196633
Ybx1	1.03734e-06	-0.329154	0.992	1	0.02089
Mtss1	1.07108e-06	-0.575808	0.333	0.551	0.0215694
Phldb2	1.08818e-06	-0.545329	0.248	0.488	0.0219138
Aldoa	1.14e-06	0.484803	0.934	0.858	0.0229573
Top2b	1.22384e-06	-0.452196	0.271	0.535	0.0246458
Rps19	1.24475e-06	0.318677	1	0.992	0.0250667
Mllt4	1.31251e-06	-0.530446	0.678	0.835	0.0264314
Rock2	1.33513e-06	-0.464625	0.306	0.559	0.0268869
Gpr116	1.38996e-06	-0.492172	0.818	0.913	0.027991
Cyth1	1.52589e-06	-0.623172	0.372	0.606	0.0307283
Rpl32	1.62043e-06	0.311318	0.996	1	0.0326323
Ifih1	1.6511e-06	-0.509646	0.14	0.346	0.0332498
Eif3a	1.76086e-06	-0.592917	0.488	0.693	0.0354602
Zbtb38	1.78385e-06	-0.346383	0.054	0.213	0.0359231
Rps26	1.90556e-06	0.414105	0.984	0.953	0.0383741
Rapgef5	2.06158e-06	-0.44301	0.155	0.378	0.041516
Fert2	2.08269e-06	-0.460149	0.058	0.22	0.0419412
Ktn1	2.11393e-06	-0.549459	0.376	0.614	0.0425703
Rps14	2.14474e-06	0.273135	1	1	0.0431908
Hook3	2.2865e-06	-0.483606	0.326	0.575	0.0460456
Rpl21	2.32148e-06	0.276848	0.996	1	0.04675
Dido1	2.33664e-06	-0.434641	0.143	0.354	0.0470553
AA987161	2.35021e-06	-0.259391	0.023	0.15	0.0473285
Ash1l	2.66551e-06	-0.59597	0.333	0.551	0.0536781
2610008E11Rik	2.74808e-06	-0.280029	0.027	0.157	0.0553408
Rpl6	2.8774e-06	0.32928	0.988	0.992	0.0579452
Dip2b	3.00177e-06	-0.507071	0.229	0.457	0.0604497
Cfl1	3.27778e-06	0.356713	0.984	0.992	0.0660078
Pdzd8	3.33285e-06	-0.431264	0.124	0.323	0.0671169
Taok1	3.34912e-06	-0.533086	0.267	0.496	0.0674445
Ctdspl2	3.45138e-06	-0.480565	0.124	0.315	0.0695038
Rps16	3.55157e-06	0.309987	1	1	0.0715215
Rps5	3.78441e-06	0.292532	1	1	0.0762104
Ccdc85a	3.8549e-06	-0.547494	0.353	0.591	0.07763
Azi2	3.90657e-06	-0.476177	0.236	0.465	0.0786705
Ggta1	3.91809e-06	-0.495932	0.473	0.677	0.0789026
Bclaf1	3.94486e-06	-0.510294	0.306	0.543	0.0794416
Tek	3.99626e-06	-0.459957	0.554	0.78	0.0804766
Sdpr	4.14645e-06	-0.412347	0.973	1	0.0835012
Eef1a1	4.24484e-06	0.336114	1	1	0.0854825
Slk	4.33919e-06	-0.423842	0.163	0.378	0.0873825
Gm7609	4.34663e-06	0.533368	0.267	0.071	0.0875324
Cyr61	4.68401e-06	0.875613	0.601	0.386	0.0943267
4932438A13Rik	4.86959e-06	-0.290378	0.101	0.291	0.0980638
Rps17	5.38134e-06	0.30712	0.996	0.992	0.108369
Pggt1b	5.46898e-06	-0.353734	0.101	0.283	0.110134
Trip12	5.50771e-06	-0.430284	0.205	0.425	0.110914
Rpl39	5.84797e-06	0.394005	0.996	0.976	0.117766
D5Ertd579e	5.8517e-06	-0.291419	0.019	0.134	0.117841
Pafah1b1	6.51238e-06	-0.50639	0.457	0.661	0.131146
Dhx9	6.54853e-06	-0.428241	0.132	0.323	0.131874
Eif4g2	6.56701e-06	-0.392758	0.771	0.89	0.132246
Rpl19	6.74395e-06	0.294173	1	1	0.13581
Hdac9	6.7747e-06	-0.337642	0.058	0.213	0.136429
She	7.04762e-06	-0.41186	0.326	0.567	0.141925
Rpl38	7.12481e-06	0.32318	0.992	1	0.143479
Gimap8	7.20257e-06	-0.583376	0.19	0.394	0.145045
Rps7	7.44081e-06	0.335696	0.992	0.992	0.149843
Pkn2	7.46515e-06	-0.556576	0.415	0.606	0.150333
Ranbp2	7.62347e-06	-0.330773	0.081	0.252	0.153521
Ly6e	7.84137e-06	0.30765	1	0.992	0.157909
Mb	7.99795e-06	0.255631	0.527	0.291	0.161063
Suv420h1	8.08409e-06	-0.416723	0.124	0.315	0.162798
Vav3	8.25148e-06	-0.36216	0.12	0.315	0.166168
6820431F20Rik	9.00628e-06	-0.523835	0.399	0.63	0.181369
Kif1b	9.35474e-06	-0.573715	0.376	0.575	0.188386
Wdr89	1.00913e-05	0.529188	0.698	0.535	0.203218
Rassf9	1.03617e-05	-0.653859	0.295	0.488	0.208664
Tln1	1.0436e-05	-0.538129	0.519	0.701	0.21016
Mxd4	1.04996e-05	-0.535702	0.26	0.472	0.211441
Tomm70a	1.0617e-05	-0.323236	0.14	0.339	0.213806
Rps15	1.07853e-05	0.296726	1	1	0.217194
Pcdh17	1.08558e-05	-0.589122	0.267	0.472	0.218615
Ccdc82	1.14547e-05	-0.451225	0.089	0.252	0.230674
Pfn1	1.18995e-05	0.422597	0.973	0.969	0.239633
Cep170	1.22187e-05	-0.349663	0.081	0.244	0.246061
Tlk2	1.22526e-05	-0.414148	0.093	0.26	0.246742
Hdlbp	1.25988e-05	-0.406135	0.252	0.472	0.253714
Samd12	1.28847e-05	-0.332803	0.05	0.189	0.259472
Ddit4	1.29297e-05	-0.597794	0.326	0.551	0.260379
Rps12	1.36651e-05	0.300599	1	0.984	0.275188
Stard8	1.37789e-05	-0.486725	0.225	0.433	0.27748
Rpl17	1.3787e-05	0.295935	0.996	0.984	0.277642
Lgals1	1.38019e-05	0.806145	0.442	0.236	0.277943
Sf3b2	1.41226e-05	-0.502297	0.512	0.724	0.284401
S100a6	1.45331e-05	0.675786	0.721	0.528	0.292667
Cd36	1.48002e-05	-0.321041	1	1	0.298046
Csnk2b	1.48145e-05	0.494296	0.578	0.362	0.298335
Erbb2ip	1.51024e-05	-0.467183	0.171	0.362	0.304132
Zzz3	1.53404e-05	-0.420972	0.128	0.315	0.308925
Rps2	1.56405e-05	0.370933	0.981	1	0.314968
Rpl11	1.6238e-05	0.321755	0.992	0.984	0.327001
Dnm3	1.69889e-05	-0.445951	0.178	0.378	0.342123
Ddx6	1.7058e-05	-0.514596	0.333	0.543	0.343515
H2-Ab1	1.74554e-05	0.584742	0.388	0.173	0.351516
Rpl27	1.74602e-05	0.274883	0.988	0.992	0.351613
Ascc3	1.77826e-05	-0.456856	0.093	0.26	0.358106
Rrbp1	1.84173e-05	-0.505476	0.597	0.756	0.370888
Fam13c	1.85051e-05	-0.421678	0.182	0.386	0.372657
Tanc1	1.93897e-05	-0.430119	0.314	0.535	0.39047
Ino80d	1.96256e-05	-0.444293	0.159	0.354	0.395221
Xrn1	1.97837e-05	-0.404971	0.081	0.236	0.398405
A430107O13Rik	2.04254e-05	-0.404383	0.221	0.441	0.411327
Rps21	2.04383e-05	0.340849	1	0.992	0.411587
Cd74	2.1033e-05	0.536636	0.558	0.37	0.423563
Zc3h13	2.18577e-05	-0.372163	0.252	0.465	0.440171
Sbf2	2.39331e-05	-0.392306	0.182	0.378	0.481966
Rpl37a	2.46834e-05	0.252681	1	1	0.497073
Terf1	2.48172e-05	-0.443307	0.147	0.331	0.499768
Gpx4	2.48837e-05	0.291984	0.961	0.961	0.501108
Clock	2.58298e-05	-0.372705	0.109	0.276	0.52016
Actg1	2.66747e-05	0.349595	0.992	1	0.537175
Rfc1	2.70014e-05	-0.434027	0.209	0.409	0.543754
Ube2d3	2.74474e-05	0.384031	0.845	0.795	0.552736
Ablim1	2.79596e-05	-0.409036	0.612	0.795	0.563051
Kcnq1ot1	2.9482e-05	-0.813292	0.329	0.504	0.593708
Rpl31	2.95684e-05	0.290134	0.996	1	0.595448
Zfml	3.0332e-05	-0.466939	0.198	0.394	0.610825
Maff	3.1638e-05	0.538405	0.407	0.205	0.637127
Immt	3.20451e-05	-0.41297	0.271	0.488	0.645323
Tpr	3.23613e-05	-0.42934	0.531	0.724	0.651692
Atp2b4	3.24878e-05	-0.469291	0.171	0.346	0.65424
Rpl22l1	3.37677e-05	0.539935	0.783	0.74	0.680014
Yy1	3.42682e-05	-0.431412	0.209	0.402	0.690093
Cct6a	3.46704e-05	-0.258408	0.089	0.252	0.698192
Gng5	3.47097e-05	0.327915	0.95	0.929	0.698985
Hsp90ab1	3.48421e-05	-0.272405	0.992	1	0.701651
Gpbp1	3.50705e-05	-0.410845	0.283	0.488	0.706251
Spag9	3.53109e-05	-0.457646	0.446	0.63	0.711091
Baz1b	3.5483e-05	-0.411338	0.213	0.417	0.714557
Hnrnpul1	3.68666e-05	-0.404678	0.097	0.252	0.74242
Cyyr1	3.86837e-05	-0.433779	0.252	0.449	0.779013
Klhl24	4.02682e-05	-0.44678	0.291	0.504	0.81092
Tnks2	4.05154e-05	-0.499342	0.24	0.425	0.815898
Clcn3	4.09468e-05	-0.323419	0.128	0.307	0.824587
1300014I06Rik	4.24001e-05	0.467562	0.585	0.394	0.853852
Birc6	4.28721e-05	-0.348027	0.213	0.417	0.863359
Ncoa2	4.31745e-05	-0.261108	0.039	0.157	0.869449
Ceacam1	4.48323e-05	-0.468068	0.43	0.606	0.902833
Rpl29	4.55382e-05	0.329516	0.988	0.976	0.917048
Gbp7	4.75667e-05	-0.353922	0.403	0.606	0.957899
Herc2	4.87277e-05	-0.385062	0.225	0.433	0.981278
A630007B06Rik	5.04012e-05	-0.408178	0.097	0.252	1
Add3	5.17279e-05	-0.580455	0.283	0.472	1
Hnrnpul2	5.19346e-05	-0.455059	0.248	0.441	1
Prpf4b	5.22876e-05	-0.540066	0.411	0.63	1
Canx	5.24694e-05	-0.426189	0.535	0.701	1
Fgd5	5.24744e-05	-0.432809	0.407	0.614	1
Rpl18a	5.24812e-05	0.287885	1	1	1
Rplp0	5.26997e-05	0.309835	0.992	1	1
Rps11	5.28094e-05	0.272544	0.996	1	1
Hspa1a	5.36655e-05	-0.794183	0.132	0.299	1
Matr3	5.4162e-05	-0.459159	0.349	0.567	1
Sncaip	5.6327e-05	-0.35155	0.136	0.307	1
Ckap5	5.76829e-05	-0.434713	0.105	0.26	1
Med13	5.85331e-05	-0.250614	0.074	0.22	1
Huwe1	5.99603e-05	-0.341216	0.233	0.433	1
Heg1	6.14091e-05	-0.309637	0.074	0.213	1
Atxn7	6.20982e-05	-0.367192	0.132	0.299	1
Gopc	6.72732e-05	-0.440084	0.341	0.551	1
Crnkl1	6.91238e-05	-0.320883	0.116	0.283	1
Rock1	7.14288e-05	-0.501827	0.496	0.654	1
Cpeb4	7.20913e-05	-0.333981	0.047	0.165	1
Rod1	7.34103e-05	-0.450596	0.5	0.654	1
Ndufa4	7.52967e-05	0.33414	0.965	0.906	1
Zfp518a	7.64242e-05	-0.299855	0.05	0.173	1
Erlec1	7.77139e-05	-0.389557	0.163	0.339	1
Mapkap1	8.06104e-05	-0.305313	0.151	0.331	1
Fmo2	8.16199e-05	-0.657708	0.329	0.512	1
Wwc2	8.4896e-05	-0.405592	0.217	0.402	1
Phtf1	8.76822e-05	-0.290285	0.07	0.205	1
Herc1	8.97831e-05	-0.354613	0.182	0.362	1
Sp1	9.03796e-05	-0.338733	0.155	0.331	1
2010106G01Rik	9.12476e-05	-0.40576	0.244	0.441	1
Pnn	9.68761e-05	-0.481315	0.415	0.614	1
Gpx3	9.77888e-05	0.487024	0.411	0.228	1
Ran	9.81232e-05	0.427695	0.709	0.591	1
Zbtb46	9.84862e-05	-0.341252	0.081	0.22	1
Son	0.000101472	-0.343102	0.806	0.874	1
Phf3	0.000101636	-0.373948	0.213	0.394	1
Rps6	0.000102726	0.281852	1	0.992	1
Ncl	0.000106555	-0.407542	0.55	0.709	1
Thbd	0.00010661	-0.400135	0.574	0.772	1
Cep70	0.000106712	-0.285328	0.023	0.118	1
Ubr5	0.000108607	-0.477535	0.182	0.354	1
Exoc6	0.000110279	-0.548251	0.213	0.394	1
Tmod3	0.00011121	-0.379039	0.713	0.858	1
Rps9	0.000111279	0.296172	0.992	0.976	1
Myo6	0.000112437	-0.405144	0.229	0.417	1
Nktr	0.00011254	-0.415516	0.198	0.378	1
Rps27	0.000115805	0.267228	0.988	0.992	1
Rpsa	0.000117769	0.330576	0.953	0.937	1
Rpl28	0.000122191	0.279082	0.992	1	1
Zfx	0.00012241	-0.277416	0.089	0.236	1
Psme4	0.000125127	-0.393696	0.089	0.228	1
Ecm2	0.000125759	-0.43502	0.202	0.378	1
Gcc2	0.000127736	-0.439579	0.182	0.354	1
Filip1l	0.000132548	-0.465943	0.318	0.52	1
Fam117b	0.000134838	-0.266914	0.194	0.386	1
Luzp1	0.000137437	-0.412815	0.628	0.795	1
Rps3a	0.000138948	0.271844	0.996	0.984	1
Lcorl	0.000142329	-0.286462	0.066	0.197	1
Gbp4	0.000146083	-0.480366	0.213	0.402	1
A730098P11Rik	0.00014649	-0.47497	0.484	0.638	1
Adarb1	0.000148255	-0.434865	0.159	0.323	1
4933426M11Rik	0.000149027	-0.371273	0.217	0.394	1
Rpl3	0.000149405	0.294217	0.977	0.961	1
Tm9sf3	0.000149447	-0.474278	0.516	0.693	1
Prdx1	0.000150718	0.305167	0.95	0.937	1
Stk3	0.000160298	-0.283741	0.078	0.213	1
H2-T24	0.000164562	-0.274546	0.062	0.189	1
Vps13c	0.000166313	-0.319575	0.089	0.228	1
Tnrc6b	0.000168209	-0.380936	0.256	0.457	1
Gstm2	0.000169074	0.548659	0.484	0.323	1
Srrm2	0.000175895	-0.464598	0.674	0.811	1
Csprs	0.00018004	0.469291	0.271	0.11	1
Msrb3	0.000180291	-0.318158	0.105	0.252	1
Nckap1	0.000183501	-0.268351	0.058	0.181	1
Supt6h	0.000183618	-0.40342	0.14	0.291	1
Sox18	0.000184158	-0.350306	0.814	0.937	1
Nr2c2	0.00019606	-0.295277	0.066	0.189	1
Mgp	0.000197376	0.385823	0.795	0.709	1
Uhrf2	0.000202343	-0.268459	0.151	0.315	1
Parg	0.000204716	-0.359594	0.066	0.189	1
Hspa4	0.000206441	-0.356488	0.217	0.394	1
Smarca2	0.000207441	-0.40416	0.213	0.386	1
2610005L07Rik	0.00020883	-0.444278	0.357	0.551	1
Fyco1	0.00021472	-0.326849	0.081	0.213	1
Cald1	0.000215523	-0.480318	0.678	0.756	1
Itch	0.000217385	-0.309169	0.116	0.268	1
Gcfc1	0.00021848	-0.306887	0.101	0.244	1
1110037F02Rik	0.000220495	-0.301059	0.07	0.197	1
Smg1	0.000225611	-0.340294	0.151	0.315	1
Trim24	0.000227014	-0.483962	0.209	0.37	1
Rps4x	0.000232793	0.281128	0.996	0.984	1
Tmem87b	0.000235579	-0.36909	0.105	0.244	1
Ccnl1	0.000237481	-0.394878	0.341	0.512	1
Scaf11	0.00024918	-0.429436	0.333	0.504	1
Rexo1	0.000253772	-0.288946	0.24	0.433	1
Dgke	0.000254424	-0.320951	0.097	0.236	1
Acap2	0.000255636	-0.46553	0.217	0.394	1
Dync1li1	0.000255872	-0.300922	0.078	0.205	1
Pi16	0.000264584	-0.745461	0.244	0.409	1
Trpm7	0.000266733	-0.297493	0.178	0.354	1
Plaur	0.000268631	0.393633	0.194	0.055	1
Zmym4	0.000272326	-0.296825	0.07	0.189	1
Vash1	0.000274354	0.566689	0.295	0.134	1
Slc5a3	0.000277578	-0.289337	0.035	0.134	1
Zfp800	0.000279474	-0.299848	0.124	0.283	1
Usp47	0.000285643	-0.338233	0.143	0.299	1
Mbnl1	0.00028732	-0.43965	0.415	0.606	1
Mmd	0.000291037	0.483286	0.395	0.228	1
Ankrd11	0.00029877	-0.491547	0.267	0.433	1
Akap10	0.000307804	-0.295223	0.054	0.165	1
Oaz1	0.000309583	0.351656	0.829	0.756	1
Aplp2	0.000312995	-0.288375	0.907	0.961	1
Btnl9	0.000320359	-0.524928	0.45	0.646	1
Rpl10	0.000330194	0.272229	1	1	1
R3hdm2	0.000338396	-0.41007	0.236	0.402	1
Marcks	0.00033954	-0.452801	0.593	0.724	1
Prelid1	0.000344367	0.37905	0.612	0.449	1
Nipbl	0.000354862	-0.273701	0.36	0.551	1
Fam193b	0.00037338	-0.25893	0.058	0.173	1
Myst3	0.00037347	-0.370526	0.171	0.323	1
Sec63	0.0003741	-0.34329	0.198	0.362	1
Myo9a	0.000376069	-0.31343	0.109	0.244	1
Tax1bp1	0.000378194	-0.465484	0.488	0.638	1
Arl15	0.000393877	-0.316094	0.081	0.205	1
Tbl1x	0.000395667	-0.303827	0.24	0.433	1
Esco1	0.000397762	-0.371691	0.178	0.339	1
Entpd1	0.000400517	-0.274648	0.074	0.197	1
Zcchc11	0.000401309	-0.274508	0.143	0.299	1
Cox7a2	0.000422867	0.30062	0.93	0.913	1
Efna1	0.000427953	-0.38502	0.419	0.606	1
Prpf39	0.000430521	-0.300554	0.12	0.268	1
Mll1	0.000430719	-0.4442	0.256	0.425	1
Ccnd3	0.000443487	0.363845	0.651	0.496	1
Smarca5	0.000443865	-0.360611	0.295	0.465	1
Csnk1a1	0.00044477	-0.346805	0.516	0.677	1
Stxbp3a	0.000448637	-0.288542	0.178	0.346	1
Mt1	0.000449669	0.331526	0.391	0.22	1
Anxa2	0.000452562	0.348035	0.899	0.835	1
Chd2	0.000453792	-0.354066	0.136	0.283	1
Setd2	0.000454164	-0.345104	0.155	0.299	1
Eln	0.000465823	-0.430512	0.078	0.197	1
Snip1	0.000469452	-0.275459	0.066	0.181	1
Mll5	0.000484659	-0.370428	0.543	0.717	1
Gstm1	0.000487003	0.437771	0.899	0.819	1
Shoc2	0.000489817	-0.319332	0.174	0.331	1
Pcnt	0.000493144	-0.250751	0.089	0.22	1
Ppig	0.000494987	-0.348234	0.353	0.559	1
Enpp4	0.000496697	-0.347358	0.248	0.417	1
Fnbp1l	0.000497043	-0.3896	0.457	0.638	1
Ccpg1	0.000505516	-0.351557	0.225	0.402	1
Esam	0.000513489	0.334209	0.973	0.929	1
Jun	0.000514328	0.302578	0.86	0.717	1
Armc1	0.000516325	-0.358529	0.221	0.386	1
Zbed6	0.000518103	-0.306821	0.085	0.213	1
Fmr1	0.000518618	-0.396843	0.132	0.268	1
Mll3	0.000522558	-0.44387	0.236	0.394	1
Rpl36a	0.000533579	0.269105	0.965	0.984	1
Slc25a25	0.000547803	0.395383	0.233	0.094	1
Nr4a1	0.000554359	0.503382	0.388	0.205	1
Rpl10a	0.000569861	0.320352	0.957	0.913	1
Mat2a	0.000575705	0.425044	0.721	0.575	1
Nfe2l1	0.000579763	-0.400735	0.461	0.622	1
Eml4	0.000583179	-0.302044	0.089	0.213	1
Numb	0.000603974	-0.317616	0.054	0.157	1
Gspt1	0.000616567	-0.345177	0.202	0.362	1
Rpl4	0.000617331	0.28314	0.977	0.945	1
Ehmt1	0.000618691	-0.3044	0.14	0.283	1
Khsrp	0.000626244	-0.259255	0.074	0.189	1
G530011O06Rik	0.000631715	0.382166	0.155	0.039	1
Thoc2	0.000644315	-0.285672	0.314	0.512	1
Dnajc13	0.000658978	-0.280134	0.14	0.283	1
Rpl15	0.000659705	0.264186	0.992	0.984	1
Sash1	0.00066068	-0.389791	0.298	0.449	1
Plxnd1	0.000671251	0.47097	0.632	0.488	1
Lima1	0.000674786	-0.39958	0.372	0.559	1
Rgs12	0.000682246	-0.361207	0.143	0.283	1
Pecam1	0.000694542	-0.259457	0.965	0.976	1
Hnrnpu	0.000697842	-0.44819	0.678	0.795	1
Vps4a	0.000703162	-0.300402	0.225	0.402	1
Xiap	0.000708382	-0.441646	0.419	0.575	1
Caprin1	0.000709205	-0.35317	0.329	0.48	1
Fabp3	0.000710407	0.359423	0.229	0.087	1
Osbpl11	0.000712439	-0.26768	0.07	0.181	1
Tbxa2r	0.000718103	-0.405643	0.12	0.252	1
C1qc	0.000721916	0.284264	0.174	0.047	1
Baz2b	0.000722658	-0.407236	0.275	0.441	1
Chd9	0.00072689	-0.281561	0.101	0.228	1
Zfc3h1	0.000736557	-0.308848	0.136	0.283	1
Wrn	0.000764765	-0.26012	0.078	0.197	1
Erdr1	0.000776442	0.526063	0.329	0.181	1
P4ha1	0.000783884	-0.411866	0.221	0.37	1
Hspa5	0.000786373	-0.412592	0.651	0.795	1
Fbxo32	0.000806408	-0.27433	0.081	0.205	1
Xpa	0.000813925	-0.297376	0.101	0.228	1
Stox2	0.000819017	-0.473112	0.136	0.268	1
Limch1	0.000835729	-0.364296	0.349	0.52	1
Oxsr1	0.000841618	-0.316435	0.097	0.22	1
Gstt1	0.000853243	0.397673	0.31	0.157	1
Ttc3	0.000854257	-0.450684	0.217	0.362	1
Arglu1	0.000857985	-0.313237	0.488	0.661	1
4931406P16Rik	0.000888587	-0.36255	0.535	0.677	1
Mia3	0.000894486	-0.352718	0.198	0.354	1
Osmr	0.000894862	-0.307431	0.194	0.354	1
Rhob	0.000899221	0.407358	0.899	0.85	1
Cdc27	0.000908484	-0.251138	0.07	0.181	1
Lifr	0.000915266	-0.43575	0.295	0.465	1
Arid4b	0.000923125	-0.415278	0.229	0.394	1
Taok2	0.000953947	-0.390741	0.322	0.488	1
Ddx17	0.00096253	-0.376359	0.403	0.575	1
Tmf1	0.000964382	-0.350673	0.233	0.394	1
Chd1	0.000975996	-0.470105	0.267	0.417	1
Ssb	0.000989024	-0.374439	0.516	0.677	1
Fbxl17	0.00100624	-0.297005	0.101	0.22	1
C3	0.00101204	0.251872	0.128	0.024	1
Pitpnc1	0.00101682	-0.362909	0.558	0.709	1
Upf2	0.00102103	-0.292653	0.186	0.339	1
Zmpste24	0.0010242	-0.275405	0.167	0.323	1
Tceb3	0.0010294	-0.334456	0.163	0.299	1
Ost4	0.00103824	0.327048	0.814	0.732	1
Efnb2	0.00104404	-0.473319	0.283	0.441	1
Srgap2	0.00105077	-0.306622	0.271	0.449	1
Myo1b	0.0010529	-0.374898	0.326	0.488	1
Rapgef1	0.00105311	-0.345891	0.295	0.457	1
Serinc1	0.00106025	-0.317809	0.543	0.701	1
Epc2	0.00106153	-0.344106	0.116	0.236	1
Cirbp	0.00106669	0.441369	0.341	0.197	1
Zmynd8	0.00107038	-0.253844	0.124	0.26	1
Nfat5	0.00107075	-0.290191	0.151	0.291	1
Ift122	0.00108029	0.51765	0.287	0.142	1
Podxl	0.00108756	-0.276106	0.663	0.819	1
Stxbp6	0.00110688	-0.369984	0.112	0.236	1
Unc50	0.00112824	-0.300114	0.38	0.543	1
Lrrk2	0.00114398	-0.261217	0.062	0.165	1
Ccdc88a	0.00115358	-0.355804	0.182	0.331	1
Zmiz1	0.00115593	-0.405607	0.252	0.402	1
Mef2a	0.00118329	-0.471943	0.36	0.512	1
Magt1	0.00118869	-0.473434	0.171	0.299	1
Tmem57	0.00120911	-0.254782	0.105	0.228	1
Ctnna1	0.00121848	-0.331253	0.798	0.874	1
Lats2	0.00122585	-0.358133	0.314	0.472	1
Plscr3	0.00122747	0.419627	0.566	0.425	1
Tor1aip1	0.00123489	-0.495872	0.38	0.535	1
Hnrnpab	0.00124243	-0.336067	0.477	0.646	1
Plod2	0.0012778	-0.259264	0.058	0.157	1
Nck1	0.00128834	-0.351573	0.62	0.764	1
Gnb2	0.00129365	0.276676	0.934	0.921	1
Akr1a1	0.00130824	0.325598	0.829	0.772	1
Cycs	0.00131797	0.323213	0.798	0.724	1
Sec14l1	0.00132398	-0.421928	0.488	0.646	1
Mycbp2	0.0013273	-0.369029	0.295	0.449	1
Myh9	0.00134273	-0.392891	0.469	0.598	1
Tlk1	0.0013568	-0.332592	0.163	0.307	1
Gzf1	0.00135843	-0.270991	0.058	0.157	1
Supt16h	0.00136962	-0.29086	0.213	0.37	1
Prdm2	0.00137279	-0.26828	0.186	0.339	1
F2r	0.00137401	0.532807	0.419	0.299	1
Arpc4	0.00139155	0.352672	0.702	0.614	1
Otud4	0.00139261	-0.25081	0.089	0.205	1
Pomp	0.00139615	0.348032	0.733	0.598	1
Sec31a	0.00142796	-0.323461	0.252	0.402	1
Sema6a	0.00142899	-0.436486	0.415	0.567	1
Luc7l2	0.00144144	-0.287495	0.45	0.63	1
Zhx1	0.00144471	-0.293817	0.143	0.276	1
Ncoa3	0.00146197	-0.350242	0.24	0.402	1
Tle4	0.00147536	-0.278744	0.112	0.236	1
Thra	0.00148594	-0.339272	0.295	0.457	1
Akap2	0.00150765	-0.400711	0.806	0.874	1
Eif5a	0.00151508	0.263759	0.888	0.811	1
Igf2r	0.00152871	-0.318606	0.202	0.346	1
Ly6c2	0.00153881	-0.3263	0.372	0.535	1
Wbp4	0.00154802	-0.361961	0.333	0.504	1
Nudcd3	0.00155151	-0.330777	0.399	0.591	1
Cnpy4	0.00155469	-0.279219	0.058	0.157	1
Aqr	0.00155821	-0.304635	0.097	0.213	1
Zfand5	0.00157757	-0.294504	0.585	0.732	1
Mir703	0.00160387	0.368374	0.647	0.528	1
Tardbp	0.00160805	-0.358448	0.267	0.425	1
Fermt2	0.00163969	-0.286873	0.698	0.874	1
Eif4g3	0.00165128	-0.299554	0.194	0.339	1
Morf4l1	0.00169117	-0.295705	0.853	0.913	1
Pdzd2	0.00169382	-0.35746	0.248	0.402	1
Comt	0.00169622	0.40301	0.682	0.543	1
Pik3c2a	0.00173862	-0.369999	0.295	0.457	1
Vezf1	0.00176206	-0.332182	0.322	0.48	1
Tnrc18	0.00176329	-0.293113	0.147	0.276	1
Cyld	0.00177487	-0.251611	0.089	0.205	1
Bcl10	0.00177735	0.443897	0.496	0.37	1
Obscn	0.00180498	0.382338	0.209	0.087	1
Cd9	0.00180815	-0.358955	0.69	0.803	1
Zyx	0.00181235	0.492576	0.55	0.449	1
Rnf125	0.00183238	-0.392961	0.217	0.37	1
B3gnt2	0.00183794	-0.441459	0.275	0.425	1
Arap2	0.00184117	-0.266709	0.074	0.181	1
Smc1a	0.00185121	-0.461077	0.43	0.559	1
Atad2	0.0018643	-0.258436	0.05	0.142	1
Ctcf	0.00187315	-0.274131	0.271	0.441	1
Adrbk1	0.00188707	0.385376	0.279	0.15	1
Akap13	0.0018872	-0.346536	0.384	0.543	1
Epas1	0.00190131	-0.259024	0.833	0.929	1
Snrpd3	0.00193086	0.391591	0.508	0.362	1
Rad50	0.00193625	-0.301359	0.109	0.228	1
Uaca	0.00197175	-0.335642	0.508	0.654	1
Rela	0.00199509	0.40243	0.411	0.268	1
Adam17	0.00200628	-0.282175	0.221	0.37	1
Nufip2	0.00200995	-0.302886	0.248	0.394	1
Rbm25	0.00201598	-0.37863	0.399	0.567	1
F11r	0.00204142	-0.366682	0.756	0.858	1
Cntln	0.00204408	-0.382361	0.171	0.299	1
Sntb2	0.00205665	-0.342781	0.233	0.386	1
Ddhd2	0.00205939	-0.278945	0.081	0.189	1
2810004N23Rik	0.00213857	-0.306616	0.105	0.22	1
2810008M24Rik	0.00214548	-0.399722	0.395	0.559	1
Adam10	0.00214625	-0.411946	0.372	0.504	1
Lamp2	0.00215062	-0.283366	0.45	0.606	1
Copb1	0.00218473	-0.389185	0.283	0.433	1
Arhgef12	0.00219132	-0.332728	0.469	0.622	1
2022-09-11	0.00219214	-0.354547	0.233	0.378	1
Ulk2	0.00219993	-0.289205	0.14	0.268	1
Pdpk1	0.00222768	-0.252442	0.101	0.22	1
Ubn1	0.00223968	-0.299049	0.322	0.48	1
Meox1	0.00224734	0.385647	0.574	0.433	1
B230219D22Rik	0.00228365	-0.368845	0.558	0.693	1
Spop	0.00228709	-0.318087	0.651	0.78	1
Mecom	0.00228836	-0.405955	0.209	0.362	1
Trp53	0.00233929	0.44706	0.434	0.315	1
Cbx1	0.00235033	-0.298121	0.229	0.378	1
Cdkn1b	0.0023749	-0.346647	0.221	0.37	1
Irf2	0.00241998	-0.316334	0.477	0.622	1
Chd4	0.00243872	-0.2984	0.349	0.512	1
Ttc14	0.00244287	-0.329998	0.337	0.496	1
Ralgapa1	0.00245623	-0.369334	0.264	0.409	1
Bptf	0.00245783	-0.320156	0.341	0.504	1
Tmed1	0.00247548	-0.269043	0.112	0.228	1
Smchd1	0.00251426	-0.43274	0.233	0.37	1
Bod1l	0.00255211	-0.367071	0.364	0.512	1
Zmynd11	0.00256608	-0.353396	0.306	0.472	1
H2-Aa	0.00257221	0.387348	0.275	0.142	1
Hadha	0.00259998	-0.288379	0.202	0.346	1
Cox8a	0.00262509	0.269433	0.926	0.874	1
Cpne2	0.002667	0.336068	0.174	0.063	1
Akap12	0.00267546	-0.421124	0.481	0.614	1
Cnot4	0.00268226	-0.252249	0.26	0.417	1
Papola	0.00268318	-0.335207	0.419	0.583	1
Pdgfd	0.00269534	-0.272556	0.078	0.181	1
Ap2b1	0.00270733	-0.302982	0.264	0.417	1
Golga4	0.00275674	-0.311799	0.256	0.409	1
Spag7	0.00276503	0.361994	0.477	0.331	1
Midn	0.00276815	0.420793	0.422	0.307	1
Arhgef10	0.00280859	-0.258179	0.143	0.276	1
Med10	0.00281748	0.305126	0.469	0.323	1
Bdp1	0.00284725	-0.291954	0.151	0.276	1
Lman1	0.00285223	-0.253631	0.295	0.457	1
1810026B05Rik	0.00287398	-0.371814	0.225	0.362	1
Ifnar2	0.00288325	-0.346438	0.415	0.559	1
Lrp10	0.00288759	-0.311573	0.302	0.457	1
Ano6	0.0029115	-0.348574	0.302	0.441	1
Atf3	0.00291415	0.432828	0.163	0.055	1
Helz	0.00291849	-0.254108	0.109	0.22	1
Hp1bp3	0.00294797	-0.431487	0.329	0.472	1
Snrpg	0.00303099	0.378816	0.841	0.795	1
Epn2	0.00313281	-0.359451	0.426	0.583	1
Zbtb7a	0.00317285	-0.31662	0.391	0.528	1
Ap2a2	0.00318016	-0.277354	0.233	0.378	1
Golim4	0.00321603	-0.287677	0.19	0.323	1
Car8	0.00321774	0.372773	0.709	0.583	1
Arid5a	0.00324053	0.300419	0.136	0.039	1
Cdyl	0.00324887	-0.298133	0.12	0.236	1
Iws1	0.00335197	-0.290159	0.155	0.283	1
Rnf111	0.00335796	-0.312387	0.093	0.197	1
Lsm1	0.00337891	0.303449	0.291	0.157	1
Emd	0.00343331	0.361232	0.322	0.189	1
Dnm1l	0.00343913	-0.267368	0.167	0.299	1
Nid1	0.00344361	-0.334422	0.384	0.559	1
Ube2r2	0.00350254	-0.276362	0.391	0.559	1
Cldn5	0.00352381	0.448466	0.864	0.819	1
Dll4	0.00354542	-0.323375	0.43	0.575	1
Setd5	0.00357727	-0.258677	0.283	0.441	1
Capn2	0.00357919	-0.266474	0.492	0.693	1
1190002N15Rik	0.0035835	-0.285436	0.163	0.291	1
Deb1	0.00358373	-0.287555	0.109	0.22	1
Rhoc	0.00361206	0.487855	0.845	0.803	1
Agmo	0.00361337	0.28962	0.159	0.055	1
Actr2	0.00361692	-0.279675	0.457	0.606	1
Crebbp	0.00361747	-0.258921	0.143	0.268	1
Arpc2	0.00366033	0.263166	0.895	0.913	1
Tmem106b	0.00369849	-0.266356	0.171	0.299	1
D730040F13Rik	0.00370148	-0.26667	0.12	0.236	1
Hint1	0.00371596	0.371244	0.868	0.827	1
Csf1	0.00372018	0.376239	0.24	0.118	1
Sirt7	0.00373296	-0.296681	0.217	0.362	1
Ptprm	0.00374259	-0.279745	0.372	0.52	1
Cab39	0.00378329	-0.273438	0.236	0.386	1
Egr1	0.00380985	0.548236	0.457	0.339	1
Pcmtd2	0.00380992	-0.314727	0.205	0.339	1
Tial1	0.0038326	-0.352594	0.26	0.402	1
D14Abb1e	0.00383433	-0.413925	0.233	0.37	1
Mylip	0.00386415	-0.251609	0.194	0.331	1
Syne1	0.00389296	-0.407554	0.388	0.52	1
Map4k3	0.00393201	-0.31406	0.252	0.386	1
Riok3	0.00393679	-0.318084	0.198	0.323	1
Chd6	0.00396139	-0.291697	0.186	0.315	1
Dusp11	0.00397519	-0.265438	0.298	0.449	1
St8sia4	0.00398015	-0.365419	0.202	0.331	1
Dusp22	0.00403653	0.315202	0.302	0.165	1
Icam1	0.00406417	0.485056	0.298	0.165	1
H2afz	0.00411282	0.360406	0.822	0.709	1
Dcn	0.00419275	0.433697	0.543	0.457	1
Ndufa13	0.00422289	0.392839	0.81	0.748	1
2010107E04Rik	0.00434286	0.341904	0.779	0.701	1
Specc1l	0.00438104	-0.342934	0.12	0.228	1
Klra9	0.00439551	0.428961	0.248	0.126	1
Smek2	0.00440007	-0.387191	0.252	0.386	1
S1pr1	0.00443755	-0.308151	0.822	0.89	1
Lmo7	0.0044442	-0.304019	0.415	0.559	1
Atp1b3	0.00446078	-0.366787	0.368	0.496	1
Crispld1	0.00446771	-0.256257	0.128	0.244	1
Phf12	0.00447445	-0.285322	0.151	0.268	1
Rb1cc1	0.00447745	-0.357076	0.275	0.402	1
Bola3	0.00451169	0.429789	0.426	0.299	1
Ttc5	0.00463306	-0.263714	0.194	0.323	1
Rsrc2	0.00463845	-0.350008	0.442	0.591	1
Aggf1	0.00465543	-0.343648	0.256	0.386	1
Dram2	0.00471232	-0.281542	0.442	0.583	1
Pxk	0.00471904	-0.292629	0.194	0.323	1
Rabep1	0.00473119	-0.278284	0.202	0.339	1
Tcea1	0.00474839	-0.380494	0.391	0.512	1
Prpf38b	0.00477634	-0.369417	0.283	0.417	1
Akap9	0.00482938	-0.398146	0.329	0.465	1
Diap2	0.00499678	-0.308932	0.171	0.291	1
Exoc6b	0.00503471	-0.278172	0.085	0.181	1
Ahr	0.00511193	-0.306718	0.151	0.268	1
Pkm2	0.00517273	0.346359	0.798	0.732	1
Zfp106	0.00527209	-0.284764	0.202	0.331	1
Ccdc88c	0.0053	-0.261804	0.039	0.11	1
Cyfip1	0.00530474	-0.293286	0.326	0.48	1
Crot	0.00530763	-0.296323	0.109	0.213	1
Tgs1	0.00532494	-0.306458	0.202	0.331	1
Tor1aip2	0.00543332	-0.274128	0.167	0.283	1
1700025G04Rik	0.00553321	-0.268421	0.403	0.543	1
Mndal	0.00555193	-0.341497	0.686	0.78	1
Hspb1	0.0055589	-0.314483	0.961	0.969	1
Ptpra	0.0056704	-0.349958	0.395	0.528	1
Rbm7	0.00572004	0.268791	0.566	0.425	1
Rasal2	0.00574441	-0.27102	0.186	0.315	1
Cdk19	0.00577789	-0.393029	0.209	0.331	1
Chrac1	0.00582126	-0.279327	0.287	0.425	1
Snhg8	0.00583661	0.34392	0.442	0.307	1
Socs5	0.00584187	-0.258778	0.105	0.205	1
Pdcd11	0.00585321	-0.28715	0.163	0.283	1
Htra1	0.00594495	-0.288083	0.054	0.134	1
Mitd1	0.00602157	-0.287844	0.178	0.299	1
Irf3	0.00606464	0.344189	0.349	0.22	1
Sgk1	0.00610233	0.432801	0.953	0.921	1
Cdk11b	0.00614756	-0.415952	0.341	0.449	1
Ankrd12	0.00619178	-0.310943	0.326	0.457	1
Atp5g2	0.00621424	0.262139	0.814	0.748	1
Phactr4	0.00624675	-0.254801	0.213	0.346	1
Gtf3c2	0.00640043	-0.254212	0.143	0.26	1
Dusp1	0.00640693	0.359039	0.95	0.921	1
Zfp36l1	0.00646344	-0.371374	0.752	0.803	1
Hectd1	0.00663104	-0.308896	0.333	0.472	1
Cnot6l	0.00670075	-0.363509	0.267	0.378	1
Pla2g12a	0.00678042	0.337213	0.267	0.157	1
Ece1	0.00688025	-0.342741	0.624	0.772	1
Dhx36	0.00698106	-0.312852	0.12	0.22	1
Arpc5	0.00700629	-0.268463	0.686	0.835	1
Pcmtd1	0.00706644	-0.300079	0.512	0.63	1
2810008D09Rik	0.00707293	0.277555	0.229	0.118	1
Klf2	0.00711602	0.370089	0.969	0.969	1
Isca2	0.00715375	0.348647	0.287	0.173	1
Tcf15	0.00721828	-0.269215	0.907	0.953	1
Ttll7	0.00732461	-0.299171	0.128	0.236	1
1810022K09Rik	0.00733115	0.371771	0.36	0.252	1
Chd8	0.00734809	-0.26468	0.155	0.268	1
Rapgef2	0.00753029	-0.332853	0.213	0.331	1
Grb2	0.0076073	-0.345714	0.291	0.409	1
Fam96b	0.00761731	0.358761	0.484	0.378	1
Akap8	0.00763124	-0.293595	0.209	0.339	1
Cops8	0.00769853	0.361074	0.481	0.37	1
Fkbp1a	0.00771985	0.269979	0.973	0.969	1
Ednrb	0.00772232	-0.428437	0.233	0.362	1
Dpm3	0.00780203	0.371097	0.632	0.551	1
Ssh2	0.00788222	-0.422407	0.322	0.425	1
Gapdh	0.00789217	0.28756	0.888	0.89	1
Cars2	0.00789916	-0.263363	0.085	0.173	1
Reep3	0.0079201	-0.255092	0.562	0.677	1
4933434E20Rik	0.0080078	0.326069	0.31	0.197	1
Cdkn1c	0.00805366	-0.304103	0.636	0.701	1
Timp4	0.00823749	-0.602648	0.535	0.63	1
Myl12b	0.00838886	0.325283	0.922	0.913	1
Sdhc	0.00841885	0.297727	0.461	0.331	1
Smagp	0.00852656	0.28839	0.752	0.677	1
Anapc16	0.00852836	-0.283224	0.295	0.433	1
Crk	0.00856535	-0.281838	0.364	0.504	1
Clec2d	0.00863404	-0.380595	0.446	0.583	1
Fstl1	0.00867441	-0.265835	0.205	0.331	1
Skil	0.00869087	-0.404826	0.298	0.409	1
Palmd	0.00871325	-0.349642	0.694	0.748	1
Cnn2	0.00873527	0.366833	0.64	0.567	1
Slmap	0.00874354	-0.261048	0.194	0.315	1
Fndc3a	0.00875893	-0.289434	0.174	0.283	1
Ggnbp2	0.00883937	-0.30898	0.295	0.425	1
Mfsd6	0.00885977	-0.313904	0.26	0.37	1
Cyba	0.00899972	0.36484	0.74	0.693	1
Etl4	0.00902951	-0.434517	0.388	0.512	1
N4bp1	0.00906245	-0.315077	0.221	0.339	1
Idh3g	0.00912515	0.391493	0.376	0.268	1
2210013O21Rik	0.00923722	0.341714	0.469	0.339	1
Klhdc3	0.00928011	0.259803	0.163	0.071	1
Psmb6	0.00932981	0.279758	0.702	0.63	1
Calm3	0.00949197	0.318093	0.682	0.638	1
Irf9	0.00954969	-0.272813	0.236	0.362	1
Ctsb	0.00959596	0.271621	0.787	0.724	1
Zfp445	0.00963272	-0.297794	0.143	0.244	1
Mrpl14	0.00972707	0.372743	0.391	0.283	1
Csrp1	0.00985146	0.426395	0.729	0.693	1
Fbln2	0.00989469	-0.391025	0.45	0.559	1
Mgst1	0.010009	0.450854	0.221	0.118	1
Dgcr6	0.0100539	0.321437	0.233	0.126	1
Btaf1	0.0100603	-0.279137	0.093	0.181	1
Slc1a5	0.0101862	0.255234	0.14	0.055	1
Ppp2r2a	0.0103538	-0.267649	0.314	0.472	1
Tmem47	0.0104523	-0.308044	0.19	0.299	1
Syngr2	0.0104848	0.360721	0.457	0.346	1
Pim1	0.0105205	-0.256206	0.116	0.213	1
Fat4	0.0106365	-0.264537	0.097	0.189	1
Hnrnph1	0.010694	0.276602	0.554	0.409	1
Jund	0.0108187	0.33906	0.826	0.803	1
Plk3	0.0108409	0.261099	0.186	0.087	1
2500003M10Rik	0.0110064	-0.322644	0.399	0.512	1
Smad7	0.0110265	-0.271394	0.372	0.512	1
Tomm6	0.0113339	0.268423	0.829	0.811	1
Psmb10	0.0113747	0.300548	0.682	0.551	1
Cdc42bpa	0.0114263	-0.255071	0.198	0.315	1
Kank2	0.0114499	-0.260535	0.07	0.15	1
Eea1	0.0114742	-0.250002	0.225	0.346	1
Kif5b	0.0116025	-0.305555	0.64	0.748	1
Rasa2	0.0118288	-0.272952	0.078	0.157	1
Aff4	0.011831	-0.291071	0.213	0.315	1
Zcchc6	0.011833	-0.316092	0.271	0.386	1
G3bp2	0.0118529	-0.277516	0.453	0.598	1
Upf3a	0.0119144	-0.344237	0.217	0.323	1
Ndufa7	0.0119489	0.271545	0.791	0.709	1
Arhgap31	0.0120181	-0.295238	0.818	0.85	1
Stag2	0.0121475	-0.300318	0.295	0.409	1
Whsc1l1	0.012182	-0.325528	0.264	0.394	1
Flii	0.012418	-0.251433	0.314	0.441	1
Pttg1	0.0124283	0.315103	0.581	0.48	1
Tfg	0.012454	0.301978	0.326	0.22	1
Fyttd1	0.0126969	-0.276657	0.225	0.346	1
Tuba1c	0.0127248	0.292581	0.116	0.039	1
Arid4a	0.0127545	-0.307689	0.26	0.386	1
Grcc10	0.0128359	0.307818	0.814	0.756	1
AW112010	0.0128774	0.320919	0.926	0.882	1
Fam129b	0.0128935	-0.266138	0.287	0.417	1
Pak1ip1	0.0129148	-0.318079	0.318	0.457	1
Cyp4b1	0.0129964	0.386657	0.764	0.638	1
Col18a1	0.0131148	-0.311444	0.066	0.142	1
Nptn	0.01315	-0.296587	0.407	0.535	1
Golgb1	0.0132242	-0.278049	0.287	0.402	1
Ythdc1	0.0132735	-0.34215	0.357	0.48	1
Exoc8	0.0133059	-0.253988	0.101	0.189	1
Cdk12	0.0135091	-0.254288	0.326	0.472	1
Glg1	0.0135173	-0.312881	0.186	0.291	1
Ubn2	0.0136124	-0.272923	0.167	0.276	1
Fut8	0.013633	-0.321054	0.112	0.205	1
Psmb1	0.0136898	0.250653	0.775	0.685	1
Ccar1	0.0137182	-0.252803	0.213	0.323	1
Sumo1	0.0137594	0.285742	0.76	0.709	1
Rpl7a	0.0138153	0.254475	0.919	0.929	1
Aida	0.0138229	-0.255285	0.388	0.528	1
Foxp1	0.0143144	-0.308568	0.45	0.614	1
Cux1	0.0145604	-0.312299	0.151	0.252	1
Ubqln1	0.0146721	-0.305395	0.209	0.315	1
Nrarp	0.0147703	0.320967	0.566	0.449	1
Aplnr	0.0148394	-0.310732	0.481	0.583	1
Bad	0.0149544	0.36324	0.395	0.307	1
Mga	0.014982	-0.25347	0.198	0.307	1
Relb	0.0151185	0.342288	0.236	0.142	1
Btbd19	0.0151495	0.255133	0.159	0.071	1
Sgce	0.0152758	0.301082	0.252	0.15	1
Gm2a	0.0156678	0.376945	0.217	0.126	1
Trim28	0.0158818	0.322771	0.314	0.205	1
Nat9	0.0158956	0.270924	0.202	0.11	1
1810074P20Rik	0.0159836	-0.311335	0.151	0.252	1
Morc3	0.0162646	-0.337893	0.163	0.26	1
Glul	0.0165505	-0.371566	0.411	0.551	1
Lysmd2	0.0169207	0.32038	0.461	0.354	1
Iscu	0.017059	0.296209	0.554	0.472	1
2022-09-07	0.0173218	-0.298945	0.667	0.717	1
Fam134c	0.0173914	-0.260404	0.202	0.307	1
Cdipt	0.0174826	0.323441	0.473	0.362	1
Stmn2	0.0175973	-0.495726	0.364	0.472	1
Sat1	0.0176876	-0.266819	0.473	0.598	1
Nsun6	0.0177778	-0.252289	0.047	0.11	1
Tmem219	0.0178131	0.287678	0.236	0.142	1
Fam96a	0.0180322	0.343547	0.326	0.228	1
Strn4	0.018063	0.337572	0.426	0.323	1
Poldip2	0.0188488	0.276052	0.213	0.118	1
Map4k4	0.0189164	-0.311165	0.302	0.417	1
Eef1b2	0.0189382	0.271693	0.81	0.748	1
Smc6	0.0189444	-0.306665	0.349	0.457	1
Dazap2	0.0190779	0.30935	0.632	0.591	1
Romo1	0.0193957	0.345796	0.64	0.559	1
Gm6402	0.0194983	0.26586	0.539	0.465	1
Phxr4	0.0195894	-0.251884	0.081	0.157	1
Rpl34-ps1	0.0196097	0.366619	0.504	0.402	1
2310003F16Rik	0.0198611	0.317645	0.667	0.598	1
Smarcc2	0.019922	-0.275078	0.229	0.339	1
Shank3	0.0200303	-0.296964	0.109	0.189	1
Hspg2	0.0202147	0.29374	0.822	0.764	1
Rbbp6	0.0205913	-0.290636	0.326	0.441	1
Rdm1	0.0210129	0.295658	0.24	0.142	1
Timm23	0.021399	0.255331	0.473	0.354	1
Os9	0.0219675	-0.267761	0.36	0.48	1
Eif3g	0.0225999	0.26444	0.632	0.575	1
Serbp1	0.0229605	-0.257533	0.76	0.827	1
Nes	0.0231218	-0.251627	0.535	0.638	1
Snn	0.0231496	0.329767	0.333	0.236	1
Fam176a	0.0232679	0.278313	0.481	0.37	1
Txn2	0.0234279	0.309783	0.508	0.425	1
Cbx5	0.0234784	-0.305547	0.24	0.339	1
2210018M11Rik	0.0236253	-0.255334	0.081	0.157	1
Rps27l	0.023656	0.346782	0.826	0.78	1
Mrpl34	0.0239795	0.350853	0.337	0.244	1
Jag1	0.0242236	-0.614957	0.132	0.22	1
Erc1	0.0242671	-0.291236	0.163	0.252	1
1810006K21Rik	0.0252029	0.282683	0.55	0.472	1
1810009A15Rik	0.0252924	-0.252226	0.333	0.449	1
X99384	0.0255373	0.307314	0.291	0.197	1
Pla2g16	0.0255756	0.306215	0.527	0.417	1
Gm1673	0.0256134	0.267159	0.264	0.165	1
Pnpla8	0.0263162	-0.30026	0.252	0.346	1
Ppp2r5a	0.0264864	-0.338584	0.457	0.559	1
Dctn3	0.0269371	0.284418	0.616	0.551	1
Gatad2a	0.027042	-0.284235	0.302	0.394	1
Parp14	0.0270704	-0.264861	0.314	0.417	1
Zfp36	0.0272145	0.423038	0.446	0.346	1
Fbln5	0.027265	-0.7441	0.093	0.165	1
Ttc4	0.0274294	-0.313251	0.198	0.283	1
C1qa	0.027506	0.257719	0.174	0.094	1
Cttnbp2nl	0.0276322	-0.346913	0.322	0.425	1
2310008H09Rik	0.0279633	-0.256971	0.353	0.457	1
Gpi1	0.0281027	0.27306	0.628	0.543	1
Ehd4	0.0281847	-0.308643	0.287	0.394	1
Gimap5	0.028232	0.360937	0.337	0.252	1
Pcp4l1	0.0283439	0.28374	0.5	0.37	1
Rgs5	0.0283598	-0.391255	0.062	0.126	1
Dach1	0.0284664	-0.259971	0.287	0.402	1
Mustn1	0.0288222	0.293055	0.329	0.228	1
Rasgrp3	0.0291257	-0.274791	0.609	0.661	1
Rps15a-ps6	0.0296491	0.26969	0.802	0.78	1
Capg	0.0296921	0.266973	0.275	0.181	1
U2af1	0.0299823	0.361218	0.535	0.496	1
Nrd1	0.0304944	-0.293091	0.291	0.402	1
Eny2	0.0307771	0.316092	0.391	0.307	1
Ewsr1	0.030799	0.256858	0.578	0.48	1
Aldh3a2	0.0307994	0.285463	0.264	0.173	1
Rpl7l1	0.0308394	0.261714	0.422	0.331	1
Ptprg	0.0308823	-0.282656	0.36	0.457	1
Trove2	0.0310554	-0.3249	0.209	0.299	1
C1qb	0.0311875	0.286774	0.198	0.118	1
Ndufb4	0.0314447	0.307476	0.698	0.669	1
Gpx1	0.0318231	0.369244	0.713	0.685	1
2810002N01Rik	0.0319106	0.323549	0.264	0.181	1
Mycn	0.0319994	0.402837	0.202	0.118	1
Ckb	0.0320317	0.420726	0.504	0.425	1
Smad6	0.0320647	0.36661	0.337	0.236	1
Tubb5	0.0322492	0.332083	0.833	0.795	1
Ndufb8	0.0325906	0.255952	0.717	0.654	1
Ccdc115	0.0329315	0.273405	0.267	0.181	1
Mast4	0.0330932	-0.2566	0.225	0.323	1
Trmt112	0.0332128	0.320546	0.45	0.37	1
Apln	0.0339224	0.792219	0.182	0.102	1
Ldhb	0.033942	0.315487	0.322	0.228	1
Sh3bp5	0.034229	0.287067	0.446	0.346	1
Bcl6b	0.0345775	0.353335	0.535	0.449	1
Cebpg	0.0347383	-0.261169	0.461	0.575	1
Tspan18	0.0359535	-0.274875	0.283	0.378	1
Grrp1	0.0360917	-0.32341	0.399	0.52	1
Lin7c	0.0362258	-0.273299	0.256	0.354	1
Cdc42ep3	0.0366401	0.353648	0.628	0.575	1
Tmem223	0.0368377	-0.250579	0.275	0.378	1
Pkp4	0.0375648	-0.272373	0.403	0.488	1
Zfp664	0.0382667	-0.297548	0.229	0.315	1
2410015M20Rik	0.0382903	0.290941	0.527	0.465	1
Smtn	0.0383275	0.262856	0.399	0.299	1
Numa1	0.0385423	-0.2792	0.205	0.291	1
Cmtm3	0.0393865	0.346614	0.411	0.339	1
Tubb2a	0.0396269	-0.323484	0.593	0.646	1
Tgfb1i1	0.0396323	0.279763	0.426	0.339	1
Rapgef3	0.0398478	-0.275432	0.523	0.646	1
Cbfa2t3	0.0407486	-0.31064	0.438	0.52	1
Exoc5	0.0409135	-0.272028	0.198	0.283	1
Dlgap4	0.0416363	0.28554	0.318	0.228	1
Bcar1	0.0418898	0.290464	0.271	0.189	1
Actr3	0.0420682	0.254672	0.663	0.622	1
Tacc1	0.0431411	-0.263313	0.438	0.543	1
Manf	0.0435358	-0.250507	0.593	0.701	1
H2-Eb1	0.0447313	0.26012	0.26	0.173	1
Rcn1	0.0447671	0.253729	0.364	0.291	1
Phpt1	0.0452726	0.362121	0.233	0.157	1
Lbr	0.0461956	-0.256074	0.395	0.488	1
Hsf1	0.0462965	0.263125	0.213	0.134	1
Snrpf	0.047461	0.288459	0.643	0.591	1
H2afv	0.0476944	0.286422	0.674	0.606	1
Nop10	0.0477292	0.265038	0.609	0.551	1
Tbkbp1	0.048237	0.289083	0.333	0.252	1
Dock6	0.0485226	-0.271452	0.271	0.362	1
Med22	0.0490405	-0.25422	0.07	0.126	1
Fam100b	0.0491793	0.279726	0.368	0.283	1
Ptov1	0.0499023	0.318947	0.322	0.244	1
Mdm2	0.0516178	0.320119	0.236	0.165	1
Psma2	0.0522934	0.281072	0.713	0.638	1
Dr1	0.0526139	-0.251172	0.151	0.228	1
Pgk1	0.053631	0.264831	0.43	0.362	1
Vdac2	0.0538221	0.287615	0.667	0.591	1
Sp3	0.054275	-0.26078	0.279	0.354	1
Bccip	0.0560239	0.275196	0.45	0.378	1
Hist2h2aa1	0.0576832	0.347789	0.547	0.457	1
Foxn3	0.0584894	-0.264361	0.36	0.457	1
Emg1	0.0597127	0.267182	0.574	0.535	1
Il2rg	0.059874	0.301692	0.248	0.173	1
Phospho1	0.0601471	0.31289	0.407	0.331	1
1110008F13Rik	0.0603293	0.262129	0.407	0.323	1
Vps25	0.0613952	0.30028	0.384	0.307	1
Prdx2	0.0615217	0.266769	0.609	0.551	1
Aspscr1	0.0627537	0.262582	0.209	0.142	1
Mysm1	0.0637069	-0.254128	0.225	0.307	1
Pole4	0.0656144	0.280354	0.291	0.213	1
Sf1	0.0678313	0.261691	0.419	0.354	1
Slc48a1	0.0678586	0.285002	0.469	0.402	1
Irx3	0.0696677	-0.266026	0.159	0.228	1
Junb	0.072042	0.500148	0.574	0.52	1
Aprt	0.072843	0.299192	0.453	0.386	1
Bambi-ps1	0.074988	-0.289627	0.314	0.402	1
Actb	0.0751404	0.421869	0.992	0.992	1
Eml1	0.0753323	0.2802	0.306	0.236	1
Jam3	0.0763186	0.252924	0.488	0.417	1
Timm13	0.0765915	0.301014	0.628	0.583	1
Ube2s	0.0783089	0.376203	0.496	0.449	1
Ercc1	0.0785053	0.299973	0.543	0.512	1
Rbp1	0.0805398	0.312349	0.178	0.11	1
Gpbp1l1	0.0810168	-0.259159	0.225	0.291	1
Zfp467	0.0810484	-0.284536	0.155	0.22	1
Sox17	0.0817287	-0.343054	0.504	0.606	1
Cdkn1a	0.0824049	0.352036	0.752	0.701	1
Aurkaip1	0.0830854	0.252353	0.516	0.457	1
Scarb1	0.0846965	-0.278194	0.508	0.575	1
Rnf144b	0.0869634	-0.260537	0.109	0.165	1
Grpel1	0.0888389	0.252293	0.426	0.354	1
Fxyd5	0.0914464	-0.259071	0.368	0.457	1
Azin1	0.0917218	-0.271092	0.295	0.378	1
Degs1	0.0936944	0.276587	0.43	0.378	1
Gm14207	0.0993565	0.250011	0.233	0.165	1
Mrpl33	0.100588	0.257147	0.663	0.622	1
Phlda1	0.100598	0.274758	0.112	0.063	1
Tap1	0.102334	0.289958	0.248	0.189	1
Fam65a	0.104496	0.261292	0.453	0.386	1
Pold4	0.106492	0.301858	0.267	0.205	1
Iigp1	0.109516	-0.302275	0.279	0.354	1
Yars	0.111688	0.259975	0.128	0.079	1
Igfbp3	0.114573	-0.303276	0.275	0.354	1
Id2	0.114708	-0.287783	0.291	0.362	1
Mrps12	0.117473	0.253074	0.345	0.276	1
Zfand3	0.117635	-0.257453	0.31	0.378	1
Sqrdl	0.117951	0.302276	0.345	0.299	1
Fam57b	0.119133	0.256904	0.341	0.283	1
Smad1	0.119982	-0.265554	0.31	0.394	1
Fscn1	0.122087	0.25676	0.686	0.638	1
Plin2	0.122259	0.261739	0.411	0.346	1
Ralgds	0.134308	0.258001	0.302	0.252	1
Gja1	0.138287	-0.410589	0.465	0.496	1
Col4a1	0.144256	0.281284	0.822	0.811	1
Xdh	0.149619	-0.254937	0.636	0.717	1
Elof1	0.155391	0.2621	0.279	0.228	1
Tcof1	0.156751	0.254601	0.178	0.134	1
Cxcl16	0.162576	0.25912	0.306	0.252	1
Prnd	0.163975	0.380532	0.112	0.071	1
Cops6	0.16998	0.253116	0.492	0.472	1
Srsf1	0.171747	0.251735	0.45	0.425	1
Hmgn2	0.177134	0.370733	0.271	0.213	1
Nts	0.177473	-0.38957	0.12	0.165	1
Mrpl30	0.17938	0.284757	0.388	0.346	1
Aqp1	0.180033	-0.424757	0.752	0.701	1
Prdx4	0.184561	0.317404	0.419	0.386	1
Mrpl23	0.184627	0.265322	0.434	0.394	1
Plat	0.190765	0.341803	0.415	0.386	1
2700094K13Rik	0.197639	0.332412	0.287	0.244	1
Camk1	0.198973	0.267518	0.442	0.417	1
Tubb6	0.201863	0.349175	0.124	0.087	1
Pisd-ps3	0.214787	0.269093	0.395	0.354	1
Hmgb2	0.248768	0.405846	0.558	0.551	1
Rcn2	0.261346	0.253593	0.442	0.402	1
Lgals3bp	0.263129	0.306617	0.36	0.331	1
Ube2l6	0.263508	0.308669	0.36	0.323	1
Coro2b	0.298434	-0.257653	0.244	0.283	1
Fos	0.332003	0.442705	0.372	0.323	1
Ogdh	0.333642	0.250428	0.31	0.291	1
Vim	0.345487	0.274244	0.907	0.882	1
Angpt2	0.408862	0.26462	0.194	0.165	1
Slc39a1	0.430658	0.275436	0.291	0.276	1
AU021092	0.513036	0.319497	0.209	0.189	1
H2afx	0.597119	0.316976	0.178	0.165	1
Stmn1	0.837361	0.269482	0.333	0.346	1
Isg15	0.897681	0.423911	0.341	0.37	1
Rbp7	0.969968	-0.335217	0.674	0.685	1

## Sheet: 24m vs. 3m
Statistics of differential expression analysis between 24m and 3m
Gene symbol	p_val	avg_log2FC	pct.1	pct.2	p_val_adj
Xist	1.08486e-75	-3.24542	0	0.906	2.18468e-71
Apold1	5.42924e-28	1.91715	0.86	0.331	1.09334e-23
Rn45s	1.87284e-24	-2.82776	0.946	0.992	3.77153e-20
Rbm3	3.72575e-23	1.15657	0.875	0.52	7.50292e-19
Ahnak	6.5115e-22	-1.02041	0.853	0.969	1.31129e-17
Tpt1	6.36441e-21	0.56251	1	1	1.28166e-16
Klf2	1.46765e-20	0.996721	0.993	0.969	2.95555e-16
Kitl	1.50258e-20	-1.05133	0.774	0.937	3.0259e-16
Rps28	3.54957e-17	0.682503	0.993	0.984	7.14812e-13
B2m	4.95881e-17	0.581537	1	1	9.98604e-13
Spnb2	1.80961e-16	-0.688199	0.961	0.992	3.6442e-12
Kdr	2.87829e-16	-0.921714	0.785	0.921	5.79629e-12
Rpl12	3.86971e-16	0.774765	0.971	0.85	7.79282e-12
Rps20	7.61762e-16	0.613483	0.996	0.984	1.53404e-11
Malat1	8.77681e-16	-0.544313	0.993	1	1.76747e-11
Eef1a1	2.43362e-15	0.535392	1	1	4.90082e-11
Itgb1	3.6683e-15	-0.773956	0.864	0.945	7.38722e-11
Rps12	1.37671e-14	0.596374	1	0.984	2.77242e-10
Rplp1	2.37099e-14	0.456611	1	1	4.77469e-10
Rplp2	3.54391e-14	0.499286	1	0.984	7.13672e-10
Nr4a1	1.09964e-13	1.31232	0.595	0.205	2.21446e-09
Ddx3y	1.20854e-13	0.787528	0.341	0	2.43376e-09
Rpl41	1.72246e-13	0.367241	1	1	3.46869e-09
Zbtb16	2.78697e-13	-0.457294	0	0.181	5.6124e-09
Itga1	5.50467e-13	-1.02081	0.344	0.638	1.10853e-08
Rpl23	5.5944e-13	0.493016	1	1	1.1266e-08
Zfp36	1.83606e-12	1.0858	0.699	0.346	3.69746e-08
Jund	2.1892e-12	0.923479	0.928	0.803	4.40861e-08
Rpl19	2.31771e-12	0.440612	1	1	4.66741e-08
Rps21	2.64025e-12	0.495438	1	0.992	5.31693e-08
2610005L07Rik	2.64285e-12	-0.845933	0.24	0.551	5.32217e-08
Dusp1	2.8116e-12	0.795619	0.971	0.921	5.66199e-08
Rps24	2.81768e-12	0.426106	1	1	5.67424e-08
Ifi203	5.81399e-12	-0.874761	0.552	0.803	1.17082e-07
D830031N03Rik	7.24337e-12	-0.658511	0.14	0.441	1.45867e-07
Wdr89	8.09445e-12	0.79608	0.771	0.535	1.63006e-07
Rpl17	8.16843e-12	0.452628	1	0.984	1.64496e-07
Sdpr	1.10055e-11	-0.599052	0.978	1	2.21629e-07
Samd9l	1.53822e-11	-0.794237	0.297	0.598	3.09767e-07
Myo10	1.60103e-11	-0.948451	0.53	0.764	3.22416e-07
Utrn	1.65757e-11	-0.828676	0.559	0.803	3.33801e-07
Ppfibp1	2.10717e-11	-0.82004	0.369	0.693	4.24342e-07
Arhgap5	2.31386e-11	-0.799438	0.355	0.661	4.65965e-07
Myl12a	2.88724e-11	0.498085	0.993	1	5.81432e-07
Itpr2	2.92007e-11	-0.662053	0.19	0.488	5.88043e-07
H2-K1	3.83549e-11	0.59973	0.989	0.945	7.7239e-07
Jun	3.86536e-11	0.786867	0.91	0.717	7.78407e-07
Col4a2	5.29663e-11	-0.796783	0.828	0.921	1.06664e-06
Ets1	5.73724e-11	-0.646581	0.774	0.945	1.15536e-06
Rps4x	1.34199e-10	0.403607	1	0.984	2.70249e-06
Rps17	1.34199e-10	0.420701	1	0.992	2.7025e-06
1700020I14Rik	1.3816e-10	-0.810858	0.362	0.63	2.78226e-06
Filip1	1.49666e-10	-0.73899	0.229	0.512	3.01398e-06
Rps25	1.5172e-10	0.408152	1	1	3.05533e-06
Rps23	1.55855e-10	0.409962	1	0.984	3.1386e-06
Rpl21	2.22717e-10	0.377682	1	1	4.48507e-06
Prrc2c	2.40803e-10	-0.686772	0.556	0.795	4.8493e-06
Atf7ip	2.43879e-10	-0.575099	0.086	0.331	4.91123e-06
Prex2	2.45963e-10	-0.890235	0.387	0.622	4.95319e-06
Rpl28	2.49957e-10	0.427819	1	1	5.03363e-06
Jam2	2.50551e-10	-0.65643	0.853	0.937	5.0456e-06
Sgk1	2.65305e-10	0.810333	0.943	0.921	5.34272e-06
Eif2s3y	2.69844e-10	0.640975	0.262	0	5.43413e-06
Nr3c1	2.95397e-10	-0.711148	0.455	0.709	5.94871e-06
Calcrl	3.30356e-10	-0.82181	0.283	0.559	6.6527e-06
Nppa	3.52701e-10	-0.921745	0.423	0.74	7.1027e-06
Cyr61	3.63112e-10	1.30604	0.656	0.386	7.31234e-06
Rpl39	4.39135e-10	0.438108	1	0.976	8.84331e-06
Nsd1	4.70943e-10	-0.596049	0.247	0.543	9.48385e-06
Uba52	4.75073e-10	0.344935	1	1	9.56701e-06
Plcb4	4.76136e-10	-0.866936	0.319	0.575	9.58842e-06
Bmpr2	6.08424e-10	-0.549727	0.072	0.307	1.22524e-05
Cirbp	6.19927e-10	0.816477	0.498	0.197	1.24841e-05
S100a6	6.91658e-10	0.906782	0.789	0.528	1.39286e-05
Rpl23a	7.67957e-10	0.388585	1	0.984	1.54651e-05
Rpl6	8.34693e-10	0.396304	0.996	0.992	1.6809e-05
Cdh5	1.00532e-09	-0.503758	0.971	1	2.02452e-05
Rps18	1.01123e-09	0.426546	0.996	0.992	2.03641e-05
Tjp1	1.35561e-09	-0.72049	0.513	0.732	2.72992e-05
Rpl31	1.54868e-09	0.423428	1	1	3.11874e-05
Klf4	1.66805e-09	0.815303	0.896	0.732	3.35913e-05
Syne2	1.70716e-09	-0.673895	0.43	0.693	3.43787e-05
Wasf2	1.84436e-09	-0.675469	0.609	0.787	3.71418e-05
Rps2	1.92405e-09	0.446008	0.996	1	3.87465e-05
Flt1	2.22241e-09	-0.724025	0.717	0.882	4.47549e-05
Egr1	2.25978e-09	1.08635	0.624	0.339	4.55075e-05
Rpl7	2.5744e-09	0.381975	0.993	0.976	5.18434e-05
Cdkn1a	3.46702e-09	0.851724	0.867	0.701	6.98189e-05
Csrnp1	3.96036e-09	0.801219	0.376	0.087	7.97537e-05
Junb	4.90032e-09	1.23957	0.753	0.52	9.86826e-05
H2-D1	4.93128e-09	0.421904	1	1	9.93062e-05
A930001N09Rik	5.35511e-09	-0.700025	0.194	0.457	0.000107841
Atrx	5.42644e-09	-0.695161	0.548	0.764	0.000109278
Mir703	5.50626e-09	0.637254	0.738	0.528	0.000110885
Rpl29	5.6698e-09	0.424958	0.996	0.976	0.000114178
Rpl31-ps12	6.81509e-09	0.546581	0.957	0.898	0.000137242
Rps14	7.08855e-09	0.325154	1	1	0.000142749
Dab2ip	7.97097e-09	-0.639717	0.541	0.74	0.000160519
Rps11	8.24988e-09	0.378107	1	1	0.000166136
Eltd1	9.76121e-09	-0.643691	0.846	0.906	0.000196571
Rplp0	1.24803e-08	0.405455	1	1	0.000251328
Cd2ap	1.31941e-08	-0.648579	0.355	0.622	0.000265702
Rpl36	1.58185e-08	0.348627	0.996	0.992	0.000318554
Ptprb	1.61091e-08	-0.637088	0.832	0.921	0.000324404
Dnm3	1.68217e-08	-0.575626	0.136	0.378	0.000338754
Mat2a	1.69991e-08	0.873521	0.774	0.575	0.000342328
Rps3a	1.77278e-08	0.368331	1	0.984	0.000357003
Rps15	1.78691e-08	0.368202	1	1	0.000359848
Fcho2	1.92896e-08	-0.681159	0.412	0.654	0.000388455
Igf2	2.06447e-08	-0.591997	0.036	0.205	0.000415742
Hook3	2.17032e-08	-0.580564	0.301	0.575	0.000437059
Rpl38	2.39999e-08	0.373777	1	1	0.00048331
Slfn5	2.52078e-08	-0.600619	0.814	0.89	0.000507635
Ggta1	2.57493e-08	-0.65563	0.448	0.677	0.000518539
Nck1	2.69143e-08	-0.661321	0.53	0.764	0.000542
Maff	3.38276e-08	0.751315	0.477	0.205	0.000681221
9430020K01Rik	3.4318e-08	-0.604925	0.502	0.724	0.000691095
Cldn5	3.60884e-08	1.14155	0.867	0.819	0.000726747
Tmem140	3.92654e-08	-0.628188	0.53	0.756	0.000790727
Zfp292	4.45777e-08	-0.527743	0.176	0.417	0.000897705
Rps7	4.51194e-08	0.410357	0.996	0.992	0.000908615
Rpl22l1	4.56151e-08	0.626768	0.867	0.74	0.000918596
Rps19	4.57037e-08	0.370811	1	0.992	0.000920381
C230081A13Rik	4.79813e-08	-0.523165	0.24	0.504	0.000966247
Rps16	4.9239e-08	0.352871	1	1	0.000991575
Elk4	4.99215e-08	-0.391625	0.05	0.228	0.00100532
Fgd5	5.30836e-08	-0.62153	0.373	0.614	0.001069
Cep350	5.59312e-08	-0.462322	0.1	0.315	0.00112634
Tsix	5.87399e-08	-0.260697	0	0.102	0.0011829
Sox18	6.04197e-08	-0.496461	0.756	0.937	0.00121673
Srp54b	6.14815e-08	-0.302409	0.018	0.157	0.00123812
Macf1	7.53688e-08	-0.669799	0.52	0.709	0.00151778
Rps15a	8.04972e-08	0.371137	0.996	0.984	0.00162105
Rpl37	8.07015e-08	0.351027	1	1	0.00162517
Erg	8.15205e-08	-0.459593	0.082	0.283	0.00164166
Rps5	8.21415e-08	0.360386	1	1	0.00165416
Rpl18a	8.27661e-08	0.365567	1	1	0.00166674
Mndal	9.37733e-08	-0.656949	0.599	0.78	0.00188841
Mllt4	9.72146e-08	-0.602693	0.735	0.835	0.00195771
Rpl27	1.10506e-07	0.325085	0.993	0.992	0.00222536
Klf3	1.15563e-07	-0.624392	0.495	0.701	0.00232721
Rps27a	1.19705e-07	0.33383	0.996	1	0.00241061
Zfp608	1.41256e-07	-0.494686	0.115	0.331	0.00284462
Itpkb	1.71765e-07	-0.704122	0.186	0.409	0.00345901
Efna1	1.87206e-07	-0.588516	0.366	0.606	0.00376995
Pkn2	2.58659e-07	-0.669346	0.409	0.606	0.00520887
Arhgap29	2.64764e-07	-0.672765	0.577	0.764	0.00533182
Rpl9	2.88025e-07	0.309241	1	1	0.00580025
Ascc3	3.41215e-07	-0.536086	0.075	0.26	0.00687138
Btg2	3.75645e-07	0.746117	0.867	0.811	0.00756474
Ier2	3.94061e-07	0.653875	0.885	0.78	0.00793559
Rps29	4.37764e-07	0.270195	1	1	0.00881569
Rpl8	4.58069e-07	0.308243	1	1	0.00922459
Mgll	4.99047e-07	0.483008	0.996	0.961	0.0100498
Rps8	5.23347e-07	0.303295	1	1	0.0105392
Vav3	5.92772e-07	-0.480141	0.118	0.315	0.0119372
Mtap4	6.32586e-07	-0.571524	0.448	0.654	0.012739
Rpl3	6.93054e-07	0.38731	0.986	0.961	0.0139567
Ctdspl2	7.42297e-07	-0.502907	0.118	0.315	0.0149484
Rps3	7.43696e-07	0.336465	0.996	0.992	0.0149766
Col4a3bp	7.62592e-07	-0.459336	0.143	0.354	0.0153571
Gpx4	7.73299e-07	0.400483	0.961	0.961	0.0155727
Gpbp1	8.07991e-07	-0.468796	0.247	0.488	0.0162713
Tanc1	8.15329e-07	-0.503117	0.305	0.535	0.0164191
Mier1	8.24644e-07	-0.597188	0.376	0.583	0.0166067
Fam13c	8.47238e-07	-0.498699	0.172	0.386	0.0170617
Hsp90ab1	8.71743e-07	-0.308453	0.982	1	0.0175552
Rpl36a	9.43421e-07	0.36684	0.978	0.984	0.0189986
Gm9766	9.72631e-07	-0.526748	0.165	0.378	0.0195868
Ehd2	1.0338e-06	0.540058	0.849	0.724	0.0208187
Rps26	1.17493e-06	0.399734	0.975	0.953	0.0236608
Rpl15	1.18355e-06	0.327125	0.996	0.984	0.0238344
Rhob	1.18683e-06	0.650643	0.896	0.85	0.0239004
Rpl35a	1.25651e-06	0.277361	1	1	0.0253036
Btbd3	1.29858e-06	-0.568105	0.183	0.394	0.0261508
Rps10	1.33989e-06	0.331913	0.993	0.984	0.0269827
D4Wsu53e	1.37066e-06	-0.383495	0.828	0.906	0.0276023
Dhrs3	1.39298e-06	0.59529	0.846	0.717	0.0280518
Thrap3	1.41096e-06	-0.554522	0.362	0.583	0.028414
Bclaf1	1.42932e-06	-0.589913	0.323	0.543	0.0287836
Zcchc7	1.57639e-06	-0.551853	0.194	0.417	0.0317453
Rpl37a	1.61223e-06	0.256067	1	1	0.032467
Xrn1	1.65282e-06	-0.445886	0.072	0.236	0.0332845
Esco1	1.65973e-06	-0.54715	0.147	0.339	0.0334236
Dpp8	1.68289e-06	-0.415792	0.14	0.339	0.03389
Id1	1.83753e-06	0.483516	0.978	0.913	0.0370041
Mtss1	1.91399e-06	-0.592995	0.358	0.551	0.0385439
Tmod3	1.97238e-06	-0.46011	0.746	0.858	0.0397199
Gm6402	2.02849e-06	0.524399	0.674	0.465	0.0408498
Midn	2.13238e-06	0.616756	0.52	0.307	0.0429419
Eif4g2	2.29783e-06	-0.44832	0.767	0.89	0.0462736
Pik3cb	2.41669e-06	-0.344733	0.079	0.252	0.0486672
Rpl11	2.42067e-06	0.295316	1	0.984	0.0487476
Hsp90b1	2.43514e-06	-0.489723	0.753	0.827	0.0490388
Dnajc13	2.44413e-06	-0.426798	0.104	0.283	0.0492199
Aplp2	2.46152e-06	-0.387205	0.903	0.961	0.0495702
Nfib	2.56708e-06	-0.526243	0.76	0.866	0.0516958
Fam117b	2.57454e-06	-0.384179	0.172	0.386	0.0518461
Rps15a-ps6	2.6106e-06	0.468183	0.857	0.78	0.0525722
Fnbp1l	2.81952e-06	-0.5703	0.43	0.638	0.0567795
Hist1h1e	2.82241e-06	-0.560508	0.129	0.307	0.0568377
Lifr	2.84747e-06	-0.568864	0.244	0.465	0.0573424
Cecr2	2.87731e-06	-0.303015	0.047	0.189	0.0579433
Rpl10a	2.94376e-06	0.396409	0.982	0.913	0.0592815
Rpl13a	2.99197e-06	0.268272	1	0.992	0.0602522
Mxd4	3.0322e-06	-0.529948	0.251	0.472	0.0610624
Sbf2	3.29514e-06	-0.463298	0.176	0.378	0.0663576
Rpl13	3.30577e-06	0.26939	1	0.992	0.0665716
Apc	3.5739e-06	-0.645663	0.28	0.48	0.0719711
Top2b	3.61813e-06	-0.446487	0.308	0.535	0.0728619
Cep70	3.95309e-06	-0.306317	0.014	0.118	0.0796074
Dip2b	4.05426e-06	-0.484493	0.244	0.457	0.0816447
Rpl24	4.23896e-06	0.270351	0.996	0.976	0.0853641
Hip1	4.33255e-06	-0.530476	0.323	0.528	0.0872489
Stag1	4.63154e-06	-0.495056	0.272	0.496	0.09327
Tpr	4.74782e-06	-0.504063	0.57	0.724	0.0956115
Clip1	4.88122e-06	-0.592952	0.208	0.402	0.0982981
Gm12657	5.07181e-06	-0.35692	0.09	0.26	0.102136
Klhl24	5.25418e-06	-0.479436	0.287	0.504	0.105809
Apoe	5.33125e-06	-0.494146	0.846	0.953	0.107361
Rps13	5.35176e-06	0.287049	1	0.984	0.107774
Rps6	5.39837e-06	0.316257	1	0.992	0.108712
Rps9	5.62501e-06	0.332479	0.996	0.976	0.113276
Oaz1	5.7184e-06	0.434319	0.867	0.756	0.115157
Per1	5.97402e-06	0.440048	0.265	0.071	0.120305
Mospd2	6.25482e-06	-0.478971	0.079	0.236	0.12596
Dhx9	6.30508e-06	-0.418058	0.136	0.323	0.126972
Nedd4	6.36627e-06	-0.467279	0.652	0.764	0.128204
Pafah1b1	6.65116e-06	-0.48181	0.47	0.661	0.133941
Trib3	8.1076e-06	-0.284782	0.057	0.205	0.163271
Prpf4b	8.31613e-06	-0.558378	0.412	0.63	0.16747
Aldoa	8.37042e-06	0.472915	0.921	0.858	0.168564
Zfp322a	8.57635e-06	-0.365523	0.086	0.252	0.172711
Zfml	8.7335e-06	-0.529537	0.197	0.394	0.175875
Timp4	8.92897e-06	-1.21205	0.491	0.63	0.179812
Actg1	9.2414e-06	0.42669	0.982	1	0.186103
She	9.26211e-06	-0.49289	0.358	0.567	0.18652
Kcnq1ot1	9.2708e-06	-0.845985	0.315	0.504	0.186695
Ccdc88a	9.35209e-06	-0.531927	0.154	0.331	0.188332
Epn2	9.53929e-06	-0.570208	0.376	0.583	0.192102
Ccdc85a	9.76564e-06	-0.552973	0.391	0.591	0.19666
Gcc2	9.77777e-06	-0.47976	0.165	0.354	0.196905
Tbl1x	1.00234e-05	-0.394244	0.219	0.433	0.20185
Cfl1	1.02276e-05	0.298755	1	0.992	0.205963
Ddx6	1.21252e-05	-0.550081	0.358	0.543	0.244176
Ash1l	1.26981e-05	-0.551469	0.369	0.551	0.255714
Dock4	1.34519e-05	-0.319011	0.032	0.15	0.270895
Dync1li1	1.38274e-05	-0.329357	0.061	0.205	0.278457
Prkx	1.39904e-05	-0.448319	0.222	0.425	0.281739
Ccnd1	1.43141e-05	0.578386	0.735	0.591	0.288257
Usp25	1.44072e-05	-0.422397	0.305	0.504	0.290133
Aplnr	1.59097e-05	-0.667373	0.405	0.583	0.32039
6820431F20Rik	1.65162e-05	-0.533537	0.427	0.63	0.332602
Cdkn1c	1.69764e-05	-0.660911	0.573	0.701	0.341871
Enpp4	1.69771e-05	-0.446574	0.222	0.417	0.341884
Dst	1.71954e-05	-0.575511	0.448	0.598	0.346281
Rpl10	1.75343e-05	0.2936	0.996	1	0.353107
Tlk1	1.78552e-05	-0.437166	0.136	0.307	0.359569
Phldb2	1.84046e-05	-0.451925	0.29	0.488	0.370632
Fos	1.97532e-05	1.01054	0.545	0.323	0.397789
Gadd45a	2.02127e-05	-0.254432	0.054	0.189	0.407044
Ckap5	2.03065e-05	-0.442378	0.1	0.26	0.408933
Setx	2.04454e-05	-0.578801	0.168	0.339	0.411729
Hdac9	2.09005e-05	-0.32578	0.068	0.213	0.420893
Rpl5	2.20082e-05	0.372374	0.971	0.882	0.443201
Luzp1	2.25535e-05	-0.475941	0.659	0.795	0.454183
Irf2	2.26874e-05	-0.454246	0.434	0.622	0.456878
Fmo2	2.27434e-05	-0.772946	0.344	0.512	0.458007
Hes1	2.29706e-05	0.965398	0.602	0.449	0.462581
Acap2	2.30828e-05	-0.532886	0.204	0.394	0.464842
Ddx17	2.53809e-05	-0.508336	0.409	0.575	0.511121
Immt	2.59514e-05	-0.430932	0.283	0.488	0.522609
Mll5	2.70984e-05	-0.467126	0.534	0.717	0.545708
Tln1	2.73813e-05	-0.501773	0.563	0.701	0.551404
Srgap2	2.76696e-05	-0.431721	0.247	0.449	0.55721
Zfp518a	2.78919e-05	-0.293185	0.047	0.173	0.561688
Cast	2.78934e-05	-0.436779	0.222	0.417	0.561718
Btbd7	2.96836e-05	-0.328627	0.108	0.268	0.597767
A430107O13Rik	3.05405e-05	-0.428894	0.24	0.441	0.615026
H2-T24	3.05563e-05	-0.326129	0.057	0.189	0.615342
Tek	3.07272e-05	-0.410238	0.613	0.78	0.618784
Plaur	3.19983e-05	0.524328	0.222	0.055	0.644382
Rock1	3.21724e-05	-0.534142	0.502	0.654	0.647888
Plscr2	3.24049e-05	0.532968	0.656	0.441	0.652569
4931406P16Rik	3.31385e-05	-0.449897	0.516	0.677	0.667344
Pcm1	3.31755e-05	-0.511124	0.305	0.496	0.668089
Ktn1	3.55851e-05	-0.543767	0.437	0.614	0.716614
Pcmtd2	3.73381e-05	-0.406904	0.161	0.339	0.751914
Heg1	3.74016e-05	-0.284098	0.072	0.213	0.753193
Bhlhe40	3.86203e-05	0.65126	0.398	0.213	0.777735
Xdh	3.8826e-05	-0.624158	0.545	0.717	0.781877
Cyth1	4.12409e-05	-0.570813	0.427	0.606	0.830509
Mef2a	4.18992e-05	-0.556271	0.326	0.512	0.843767
Exoc6	4.25243e-05	-0.55793	0.211	0.394	0.856354
Slc25a25	4.28145e-05	0.471188	0.265	0.094	0.862199
Rapgef5	4.30832e-05	-0.400111	0.194	0.378	0.86761
Snhg8	4.49964e-05	0.481592	0.52	0.307	0.906138
Eif3a	4.58454e-05	-0.506694	0.573	0.693	0.923234
H2-Ab1	4.61161e-05	0.452542	0.38	0.173	0.928686
Car8	4.868e-05	0.525116	0.749	0.583	0.980317
Hspa5	4.92908e-05	-0.496852	0.717	0.795	0.992618
Gcfc1	4.94826e-05	-0.318661	0.093	0.244	0.996481
Ubr5	5.0459e-05	-0.490663	0.183	0.354	1
Pik3c2a	5.09626e-05	-0.493165	0.269	0.457	1
Yes1	5.3924e-05	-0.52583	0.233	0.402	1
Anapc16	5.43901e-05	-0.440559	0.244	0.433	1
Cd36	5.82961e-05	-0.296017	1	1	1
Bcl10	5.84252e-05	0.50243	0.556	0.37	1
Hnrnpu	6.00215e-05	-0.507696	0.699	0.795	1
Tlk2	6.40038e-05	-0.425601	0.111	0.26	1
Gm7609	6.55424e-05	0.412862	0.233	0.071	1
Stard8	6.76749e-05	-0.41967	0.244	0.433	1
Pak2	7.19782e-05	-0.452568	0.423	0.583	1
Pdia6	7.32367e-05	-0.439625	0.624	0.74	1
Rhoc	7.62288e-05	0.587805	0.867	0.803	1
Morc3	7.74147e-05	-0.42021	0.108	0.26	1
Pdzd8	7.74611e-05	-0.431295	0.165	0.323	1
Atf3	7.8992e-05	0.709916	0.211	0.055	1
Diap1	7.92265e-05	-0.330433	0.115	0.268	1
Clock	8.24765e-05	-0.372948	0.122	0.276	1
Ddx3x	8.43567e-05	-0.483045	0.588	0.709	1
4932438A13Rik	8.46155e-05	-0.319507	0.133	0.291	1
Canx	8.67421e-05	-0.416375	0.573	0.701	1
Ecm2	8.73803e-05	-0.454814	0.211	0.378	1
H3f3b	8.79837e-05	0.257724	0.989	1	1
Vps13c	8.94811e-05	-0.336547	0.09	0.228	1
Trip11	9.33286e-05	-0.398185	0.194	0.37	1
Wwc2	9.34995e-05	-0.394075	0.226	0.402	1
Clic5	9.5885e-05	-0.570213	0.699	0.795	1
Phactr4	0.000102348	-0.414585	0.183	0.346	1
Wapal	0.000103708	-0.298901	0.183	0.362	1
Smarca2	0.000106267	-0.437163	0.215	0.386	1
Irak4	0.000107732	-0.317954	0.1	0.244	1
Rod1	0.000112382	-0.463329	0.509	0.654	1
Kdm5c	0.000113461	-0.316188	0.093	0.236	1
Lcorl	0.000115214	-0.301429	0.068	0.197	1
Acin1	0.000119776	-0.35676	0.344	0.543	1
Myh6	0.000122381	-0.427088	0.072	0.197	1
Zdhhc5	0.000126083	-0.2795	0.075	0.205	1
Csprs	0.000126328	0.470467	0.276	0.11	1
Ablim1	0.000127761	-0.379681	0.659	0.795	1
Adam17	0.000131611	-0.377491	0.201	0.37	1
Myo6	0.00013298	-0.421472	0.247	0.417	1
Zfp84	0.000134889	-0.291785	0.061	0.181	1
Mysm1	0.000139698	-0.465574	0.154	0.307	1
Usp47	0.000145979	-0.405141	0.143	0.299	1
Rpl4	0.000151328	0.298195	0.978	0.945	1
Gstm2	0.000154735	0.502758	0.487	0.323	1
Gsn	0.000156742	-0.3858	0.789	0.827	1
Kif1b	0.000159736	-0.477891	0.412	0.575	1
Dido1	0.000160789	-0.37903	0.186	0.354	1
Cbx1	0.000161598	-0.401284	0.211	0.378	1
Setd2	0.000165025	-0.329513	0.143	0.299	1
Pnn	0.000168735	-0.450373	0.459	0.614	1
Stag2	0.000169777	-0.441668	0.244	0.409	1
Gapdh	0.00017259	0.377484	0.903	0.89	1
Samd12	0.000181331	-0.302481	0.068	0.189	1
Abcg2	0.000189546	-0.444726	0.534	0.677	1
Eif3h	0.000194016	0.38578	0.846	0.756	1
Aggf1	0.000197209	-0.479802	0.229	0.386	1
Zfp825	0.000209318	-0.261237	0.05	0.157	1
Gnb2l1	0.000210691	0.342924	0.928	0.866	1
S100a10	0.000210799	-0.35473	0.832	0.89	1
Ptger4	0.000214662	0.481188	0.398	0.213	1
Arid5a	0.000215046	0.334995	0.172	0.039	1
Msrb3	0.000231827	-0.337003	0.111	0.252	1
Vash1	0.000231837	0.426944	0.297	0.134	1
2810008M24Rik	0.000235744	-0.450026	0.405	0.559	1
Rpl7a	0.00024648	0.285177	0.961	0.929	1
Ptrf	0.000249342	0.293619	0.993	0.992	1
A630007B06Rik	0.000254072	-0.40103	0.115	0.252	1
Chd9	0.000267894	-0.332341	0.097	0.228	1
Osmr	0.000278534	-0.364917	0.197	0.354	1
Iscu	0.000280667	0.374345	0.638	0.472	1
Magi1	0.000283599	-0.317451	0.172	0.339	1
Bptf	0.000284153	-0.362593	0.319	0.504	1
Papola	0.000286409	-0.471599	0.43	0.583	1
B230219D22Rik	0.00028661	-0.459161	0.53	0.693	1
Dmtf1	0.000289258	-0.302692	0.097	0.228	1
Zyx	0.000294036	0.506401	0.599	0.449	1
Tgs1	0.000295279	-0.389699	0.172	0.331	1
Stxbp6	0.000302064	-0.404688	0.104	0.236	1
Secisbp2l	0.000306731	-0.434526	0.283	0.433	1
Eef2	0.000307778	0.272487	0.996	0.961	1
Tra2b	0.000309573	0.425744	0.545	0.37	1
Suv420h1	0.000311849	-0.390214	0.165	0.315	1
Tax1bp1	0.000328561	-0.475644	0.502	0.638	1
Hnrnpul1	0.000338565	-0.377937	0.118	0.252	1
Tmem204	0.000339471	-0.406705	0.656	0.811	1
Dnm1l	0.000349946	-0.419355	0.158	0.299	1
Tle4	0.000354466	-0.331209	0.104	0.236	1
Zfx	0.000368835	-0.30308	0.104	0.236	1
Crispld1	0.000370053	-0.349861	0.111	0.244	1
Tnks2	0.000377141	-0.4418	0.276	0.425	1
Akap13	0.000382098	-0.430343	0.369	0.543	1
Azi2	0.000382817	-0.381088	0.305	0.465	1
Sec31a	0.000383012	-0.404956	0.247	0.402	1
Tinagl1	0.000385017	0.440323	0.935	0.858	1
Eif3f	0.000387018	0.299134	0.932	0.835	1
Psme4	0.000392128	-0.367931	0.1	0.228	1
Hspg2	0.000393124	0.398865	0.824	0.764	1
Smarcad1	0.00040664	-0.27051	0.072	0.189	1
F2r	0.000409971	0.536794	0.459	0.299	1
St13	0.000414643	-0.398256	0.384	0.551	1
Sertad1	0.000419429	0.4079	0.391	0.22	1
Spop	0.000426155	-0.406967	0.667	0.78	1
Fam178a	0.000427649	-0.327111	0.118	0.252	1
2022-09-11	0.000428857	-0.49521	0.233	0.378	1
Pnrc1	0.000432973	-0.37486	0.663	0.764	1
Cars2	0.000434232	-0.313514	0.065	0.173	1
Klf13	0.000434986	-0.33747	0.746	0.835	1
Ppap2a	0.000435744	0.527058	0.781	0.654	1
Taok2	0.000450055	-0.419796	0.326	0.488	1
Atp1b3	0.000450815	-0.43314	0.344	0.496	1
Dll4	0.000458117	-0.454084	0.416	0.575	1
Akap10	0.000466945	-0.265685	0.057	0.165	1
Wsb1	0.000469359	0.372555	0.455	0.283	1
Nrp2	0.000474328	-0.48237	0.391	0.567	1
H2-Q4	0.000483108	0.452218	0.806	0.74	1
Emcn	0.000492033	0.354825	0.957	0.89	1
Ndufs5	0.000494148	-0.316975	0.136	0.276	1
Parg	0.000495605	-0.363414	0.075	0.189	1
Lrrc58	0.000500046	-0.311473	0.724	0.827	1
Cald1	0.000505379	-0.44207	0.649	0.756	1
Ankhd1	0.000509882	-0.323847	0.154	0.299	1
Cxcl13	0.000527512	0.31653	0.147	0.031	1
Hrct1	0.000539426	0.386137	0.566	0.378	1
Smg1	0.000539828	-0.352418	0.168	0.315	1
Akr1a1	0.000557867	0.313101	0.864	0.772	1
Cpeb4	0.000576083	-0.313898	0.061	0.165	1
Limch1	0.000582686	-0.427526	0.366	0.52	1
Fam84b	0.000602771	-0.334009	0.115	0.244	1
Mkln1	0.000607551	-0.323324	0.154	0.291	1
Cyld	0.000617375	-0.288284	0.086	0.205	1
Scai	0.000628183	-0.306288	0.029	0.11	1
Lats2	0.000631043	-0.416801	0.33	0.472	1
G3bp2	0.00063675	-0.375172	0.43	0.598	1
Ubd	0.00063745	0.336456	0.104	0.008	1
Specc1l	0.000637878	-0.360092	0.104	0.228	1
Chd4	0.000642881	-0.36281	0.366	0.512	1
Cep170	0.000658072	-0.31545	0.115	0.244	1
Dusp11	0.000670539	-0.362945	0.287	0.449	1
Pcnt	0.000674344	-0.288432	0.097	0.22	1
Hbp1	0.00067461	-0.34677	0.254	0.417	1
Gm5506	0.000679855	-0.325873	0.057	0.157	1
Iqgap1	0.00068056	-0.499704	0.437	0.567	1
Tnfrsf10b	0.000696408	0.29664	0.183	0.055	1
Aida	0.000719745	-0.427248	0.369	0.528	1
Gnai2	0.000720153	0.317283	0.961	0.913	1
Tulp4	0.000722174	-0.310268	0.111	0.236	1
App	0.000722476	0.291064	0.932	0.906	1
Adam10	0.000731836	-0.449813	0.38	0.504	1
Sik1	0.000735457	0.39388	0.491	0.315	1
Lrrk1	0.000752583	-0.284541	0.072	0.181	1
2022-09-07	0.000755054	-0.409334	0.645	0.717	1
Mecom	0.000762881	-0.480899	0.208	0.362	1
Ppp1r15a	0.00076586	0.430475	0.416	0.244	1
Csnk2b	0.000766972	0.368731	0.541	0.362	1
1300014I06Rik	0.000773187	0.333054	0.566	0.394	1
Sema6a	0.000791611	-0.448329	0.416	0.567	1
Eif4ebp2	0.000797403	-0.327526	0.14	0.276	1
Fert2	0.000800078	-0.430423	0.104	0.22	1
Ctnna1	0.000805182	-0.374345	0.781	0.874	1
Rab6b	0.00081655	-0.342076	0.108	0.228	1
Jmjd1c	0.000831549	-0.354779	0.229	0.378	1
Myh9	0.000833412	-0.421195	0.477	0.598	1
Cggbp1	0.000836337	-0.470695	0.455	0.598	1
Plk3	0.000837348	0.301364	0.226	0.087	1
Herc2	0.000847073	-0.323815	0.269	0.433	1
B3gnt2	0.000850446	-0.480385	0.276	0.425	1
Gpr116	0.00085486	-0.344247	0.871	0.913	1
Thoc2	0.000857589	-0.318211	0.351	0.512	1
Ino80d	0.000862144	-0.425226	0.211	0.354	1
Fem1b	0.000880113	-0.272424	0.108	0.228	1
Mll1	0.000888172	-0.447154	0.276	0.425	1
Lima1	0.000903902	-0.351048	0.409	0.559	1
Eps15	0.000904345	-0.316788	0.179	0.323	1
Sybu	0.000908552	-0.309458	0.197	0.346	1
Rin3	0.000920967	-0.282389	0.197	0.354	1
Helz	0.000926245	-0.267402	0.1	0.22	1
Thbd	0.000930634	-0.373054	0.627	0.772	1
Arhgef12	0.000936725	-0.352159	0.48	0.622	1
Stat2	0.000940069	-0.31348	0.172	0.323	1
Cntln	0.000944779	-0.383907	0.161	0.299	1
D730040F13Rik	0.000945776	-0.294549	0.111	0.236	1
C430049B03Rik	0.000949302	-0.326926	0.115	0.244	1
Zfc3h1	0.000965879	-0.356183	0.151	0.283	1
Pde8a	0.000968618	-0.315814	0.122	0.244	1
Gimap8	0.000988682	-0.452858	0.244	0.394	1
Caprin1	0.00100975	-0.384695	0.348	0.48	1
Rabep1	0.00103461	-0.349112	0.194	0.339	1
Srrm2	0.00104672	-0.391594	0.731	0.811	1
Htra1	0.00104875	-0.255249	0.043	0.134	1
Trove2	0.00105787	-0.435827	0.168	0.299	1
Ctsb	0.00108307	0.317352	0.817	0.724	1
Rbpj	0.00108492	-0.275237	0.097	0.213	1
Slc43a3	0.00108687	-0.360747	0.642	0.709	1
Skp1a	0.00110638	-0.408602	0.459	0.591	1
Irf8	0.00111799	0.288984	0.161	0.047	1
Uaca	0.00111878	-0.393194	0.534	0.654	1
Col4a1	0.00112423	0.440048	0.896	0.811	1
Spag7	0.00113996	0.393565	0.491	0.331	1
Trip12	0.00114602	-0.308747	0.262	0.425	1
Rfc1	0.00115908	-0.349027	0.265	0.409	1
Srsf5	0.00116917	0.299815	0.903	0.843	1
Rpsa	0.00118103	0.293636	0.971	0.937	1
St6galnac2	0.00118734	-0.301597	0.151	0.283	1
Eln	0.00119159	-0.432729	0.09	0.197	1
Rela	0.00122512	0.384088	0.43	0.268	1
Rock2	0.00127197	-0.352517	0.409	0.559	1
Smad6	0.00129673	0.406581	0.409	0.236	1
Mbnl2	0.00130105	-0.32338	0.703	0.795	1
Mrps18a	0.00131721	-0.303644	0.247	0.402	1
Adarb1	0.00131972	-0.399488	0.19	0.323	1
Spry4	0.0013258	0.252373	0.355	0.189	1
Hnrnpul2	0.00133203	-0.423497	0.305	0.441	1
Myo9a	0.00133348	-0.276673	0.118	0.244	1
Mycbp2	0.00134441	-0.38142	0.305	0.449	1
Cct6a	0.00135208	-0.251519	0.125	0.252	1
Pim1	0.00136487	-0.321855	0.1	0.213	1
Sntb2	0.00136689	-0.324583	0.222	0.386	1
Ccdc88c	0.00137882	-0.272139	0.032	0.11	1
Fam129b	0.00140178	-0.359369	0.258	0.417	1
Tap1	0.00140434	0.531193	0.323	0.189	1
Tbxa2r	0.00145132	-0.441503	0.133	0.252	1
Hspd1	0.00146225	-0.379685	0.348	0.496	1
Ap2a2	0.00148479	-0.342568	0.237	0.378	1
Bet1l	0.00150459	-0.312065	0.165	0.299	1
A130040M12Rik	0.00150827	1.26099	0.315	0.181	1
Pibf1	0.00155582	-0.273174	0.082	0.189	1
Fis1	0.00156432	0.288788	0.774	0.654	1
Lgals3bp	0.00157324	0.488654	0.462	0.331	1
Hdlbp	0.00157917	-0.274312	0.319	0.472	1
Bcl6b	0.0015813	0.43909	0.577	0.449	1
Pla2g12a	0.00159179	0.382232	0.287	0.157	1
Socs3	0.00160256	0.847465	0.301	0.157	1
Hist1h2bc	0.00163417	-0.470974	0.606	0.732	1
Rasd1	0.00168181	0.293009	0.176	0.063	1
Pcdh17	0.00168455	-0.383408	0.323	0.472	1
Gpi1	0.00168513	0.3414	0.695	0.543	1
Fstl1	0.00169266	-0.312338	0.186	0.331	1
Scaf11	0.00173809	-0.370352	0.369	0.504	1
Birc2	0.00179689	-0.319453	0.108	0.22	1
Mia3	0.00186583	-0.348389	0.215	0.354	1
Pdzd2	0.00187139	-0.380502	0.272	0.402	1
Fes	0.00187336	-0.389014	0.176	0.307	1
Cbfa2t3	0.00188559	-0.448714	0.384	0.52	1
Arcn1	0.00189159	-0.286124	0.201	0.339	1
Fyttd1	0.00194126	-0.34968	0.211	0.346	1
Itch	0.00194653	-0.306049	0.143	0.268	1
Slmap	0.00194801	-0.273657	0.179	0.315	1
Lama4	0.00195994	-0.33392	0.358	0.504	1
Ggps1	0.00197407	-0.262154	0.068	0.165	1
Supt16h	0.00198199	-0.384956	0.229	0.37	1
Atp2c1	0.00204772	-0.291264	0.204	0.339	1
Rb1cc1	0.00206072	-0.352928	0.258	0.402	1
Rin2	0.00206972	-0.25329	0.151	0.283	1
Ssb	0.00211885	-0.370611	0.548	0.677	1
Os9	0.00215706	-0.410871	0.348	0.48	1
BC003965	0.0021672	-0.295454	0.183	0.315	1
Nfkbia	0.00220931	0.394616	0.882	0.913	1
Rrbp1	0.00222124	-0.346754	0.692	0.756	1
Ube2d3	0.00222315	0.285648	0.824	0.795	1
Eef1b2	0.00223798	0.305313	0.835	0.748	1
Slk	0.00225919	-0.324223	0.24	0.378	1
Pcmtd1	0.00228857	-0.303492	0.498	0.63	1
Vps4a	0.00233205	-0.302921	0.258	0.402	1
Fndc3a	0.00233318	-0.306763	0.161	0.283	1
Zbed6	0.00233892	-0.315264	0.104	0.213	1
Ttc14	0.00234412	-0.377426	0.355	0.496	1
Ccny	0.00234701	-0.30656	0.398	0.543	1
Nudcd3	0.00234717	-0.340964	0.455	0.591	1
Btnl9	0.00234781	-0.439392	0.491	0.646	1
Cdkn1b	0.002363	-0.38421	0.233	0.37	1
Sf3b2	0.00236573	-0.344737	0.581	0.724	1
Ranbp2	0.0023937	-0.278738	0.133	0.252	1
Zc3h13	0.0024311	-0.314414	0.326	0.465	1
Denr	0.00243239	-0.375831	0.308	0.457	1
Aak1	0.00243701	-0.281735	0.122	0.236	1
Sncaip	0.0024432	-0.310212	0.183	0.307	1
Supt6h	0.0024498	-0.338657	0.168	0.291	1
Ulk2	0.0024523	-0.292262	0.143	0.268	1
Slc50a1	0.0024717	-0.260039	0.559	0.701	1
Trp53	0.00250132	0.437792	0.437	0.315	1
Vezf1	0.00253255	-0.370578	0.341	0.48	1
Mcc	0.00254288	-0.284931	0.369	0.504	1
Mfsd6	0.00255177	-0.350309	0.244	0.37	1
Afap1l1	0.0025558	-0.307334	0.656	0.724	1
Srgn	0.0025651	0.304709	0.943	0.874	1
Zmym5	0.00256878	-0.290348	0.215	0.346	1
Camsap2	0.00259119	-0.334951	0.143	0.26	1
H2-Aa	0.0025947	0.274884	0.287	0.142	1
Zfp106	0.00262733	-0.287832	0.194	0.331	1
Rexo1	0.00263892	-0.257713	0.28	0.433	1
Eprs	0.00266434	-0.310804	0.197	0.331	1
Irf3	0.00271586	0.313622	0.376	0.22	1
Cdk11b	0.00274976	-0.482018	0.344	0.449	1
Smc1a	0.0027672	-0.484177	0.455	0.559	1
Slc5a3	0.00277679	-0.278854	0.05	0.134	1
Arhgef10	0.0027785	-0.279581	0.151	0.276	1
Pf4	0.0027897	0.391073	0.258	0.126	1
Prpf6	0.00279409	-0.294832	0.168	0.291	1
Fam134c	0.00280041	-0.357502	0.186	0.307	1
Nrp1	0.00283319	-0.278211	0.953	0.969	1
Morf4l1	0.00284637	-0.265852	0.896	0.913	1
Tspan4	0.00298568	0.288523	0.477	0.331	1
Mrpl30	0.00313429	0.338739	0.484	0.346	1
Cdk19	0.00314682	-0.483387	0.211	0.331	1
Fbln2	0.00317614	-0.378061	0.416	0.559	1
Irf2bp2	0.00325524	-0.255376	0.176	0.307	1
Atp2b4	0.00326356	-0.336682	0.229	0.346	1
Upf2	0.00332008	-0.314237	0.211	0.339	1
Chd2	0.00333307	-0.332416	0.165	0.283	1
C330006A16Rik	0.00335358	0.299707	0.272	0.142	1
Zbtb46	0.003369	-0.264606	0.111	0.22	1
Arpc2	0.00342194	0.281187	0.925	0.913	1
Tnrc6b	0.00342439	-0.323442	0.312	0.457	1
Snrpg	0.00350944	0.286549	0.878	0.795	1
Clic4	0.00351222	0.266217	0.821	0.693	1
Cdipt	0.00354364	0.405346	0.491	0.362	1
Mga	0.00354584	-0.281951	0.179	0.307	1
Ywhab	0.00355312	-0.296112	0.728	0.795	1
Hdgfrp3	0.00355556	-0.329957	0.186	0.307	1
Ccdc56	0.00357915	-0.308087	0.466	0.598	1
Tcea1	0.00366983	-0.39927	0.401	0.512	1
Capg	0.00367613	0.31386	0.315	0.181	1
Tm9sf3	0.00368694	-0.331643	0.559	0.693	1
Atad2	0.00372583	-0.257537	0.057	0.142	1
Elmo1	0.0037304	-0.27965	0.165	0.283	1
Dab2	0.00376144	-0.292895	0.265	0.402	1
Col18a1	0.00377122	-0.297611	0.057	0.142	1
B430010I23Rik	0.00378201	-0.263253	0.1	0.205	1
Icam1	0.00381301	0.431894	0.297	0.165	1
Zfp871	0.00393638	-0.294603	0.154	0.268	1
Spred2	0.00394331	-0.294941	0.09	0.189	1
Ythdc1	0.00394419	-0.388672	0.355	0.48	1
Taok1	0.00398565	-0.360625	0.366	0.496	1
Terf1	0.00400311	-0.334263	0.204	0.331	1
Erc1	0.00404768	-0.301016	0.14	0.252	1
Nmd3	0.0040918	0.310104	0.172	0.071	1
Jarid2	0.00410765	-0.264719	0.179	0.299	1
Wt1	0.00412905	0.365592	0.319	0.189	1
Lgals1	0.0041407	0.331299	0.373	0.236	1
Sp1	0.0041538	-0.258267	0.201	0.331	1
Cyp26b1	0.00416386	0.509158	0.208	0.094	1
Csnk1a1	0.00426423	-0.312619	0.559	0.677	1
Ypel3	0.00427371	-0.300459	0.677	0.756	1
Trim47	0.004281	-0.318708	0.412	0.551	1
Gas2	0.00429819	-0.26153	0.104	0.205	1
Dazap2	0.00430661	0.293743	0.703	0.591	1
Cyyr1	0.0043264	-0.28188	0.319	0.449	1
Matr3	0.00433964	-0.385996	0.444	0.567	1
Add3	0.00434742	-0.474325	0.337	0.472	1
Ccrn4l	0.0044356	0.330753	0.183	0.079	1
Sephs2	0.00443811	-0.282502	0.1	0.197	1
Nktr	0.00454984	-0.319357	0.247	0.378	1
Anxa2	0.00460629	0.288098	0.903	0.835	1
Ndufa6	0.00462078	0.257219	0.853	0.772	1
Cd63	0.00469447	-0.404906	0.143	0.252	1
Fam76b	0.00471459	-0.294049	0.143	0.252	1
Mustn1	0.00478647	0.325421	0.366	0.228	1
Plekhg1	0.00481784	-0.270115	0.158	0.276	1
Lpp	0.00484435	-0.262128	0.19	0.307	1
Nid1	0.00486132	-0.308647	0.398	0.559	1
Ddit4	0.00486957	-0.368721	0.419	0.551	1
Kdm6b	0.00491322	0.44148	0.47	0.346	1
Smchd1	0.00492054	-0.406312	0.251	0.37	1
Thra	0.00500362	-0.310356	0.33	0.457	1
A730098P11Rik	0.00507846	-0.344071	0.545	0.638	1
Upp1	0.00510424	0.418353	0.287	0.165	1
Lpar6	0.00511207	-0.369114	0.409	0.528	1
Cyfip1	0.0051453	-0.357603	0.348	0.48	1
Arl6ip1	0.00515012	-0.254784	0.652	0.74	1
D14Abb1e	0.00520707	-0.446236	0.251	0.37	1
Fkbp8	0.00523716	0.331824	0.609	0.472	1
Glul	0.00524747	-0.538654	0.412	0.551	1
Comt	0.00554416	0.346228	0.677	0.543	1
Exoc6b	0.00560574	-0.270996	0.086	0.181	1
Tmem87b	0.00566829	-0.319143	0.14	0.244	1
Dusp8	0.00568597	0.340134	0.254	0.134	1
Mast4	0.00569359	-0.410823	0.215	0.323	1
Zzz3	0.0057145	-0.34008	0.197	0.315	1
Crlf2	0.00584121	0.403713	0.509	0.386	1
Eml1	0.00594735	0.366129	0.355	0.236	1
Eif3m	0.00594819	0.285719	0.595	0.472	1
Peg13	0.00597021	0.26599	0.43	0.276	1
Oxsr1	0.00598603	-0.288699	0.118	0.22	1
Tm6sf1	0.00599294	-0.329021	0.222	0.339	1
Mrpl23	0.00602796	0.325372	0.534	0.394	1
Arhgap31	0.00603955	-0.334385	0.839	0.85	1
Ralgapa1	0.00606628	-0.385194	0.301	0.409	1
Ehmt1	0.00610631	-0.262055	0.168	0.283	1
Cnot6l	0.00613759	-0.384349	0.269	0.378	1
Ifih1	0.00631136	-0.298198	0.222	0.346	1
Tmem30a	0.00634175	-0.270979	0.505	0.646	1
Parp14	0.00635633	-0.333687	0.294	0.417	1
Elf2	0.00638957	-0.283569	0.204	0.323	1
Myo1e	0.00640201	-0.329391	0.168	0.276	1
Mau2	0.0064544	-0.257381	0.172	0.291	1
Usf1	0.00649978	-0.27691	0.186	0.307	1
Myo1b	0.00662887	-0.303076	0.358	0.488	1
Lpl	0.00663235	-0.449989	0.849	0.835	1
Pi16	0.00666518	-0.38637	0.276	0.409	1
Gja5	0.00669206	-0.290521	0.036	0.102	1
Hspa4	0.00672729	-0.318062	0.28	0.394	1
Vps25	0.00676912	0.25063	0.452	0.307	1
Clec2d	0.00678404	-0.295898	0.441	0.583	1
Poldip2	0.00678714	0.30098	0.233	0.118	1
Erbb2ip	0.0068475	-0.304392	0.24	0.362	1
Ece1	0.00700788	-0.310145	0.652	0.772	1
4933426M11Rik	0.00704736	-0.316326	0.272	0.394	1
Anapc2	0.00706751	-0.323281	0.179	0.291	1
Psmc3	0.00723416	-0.318806	0.638	0.709	1
Arl2bp	0.00732095	0.263713	0.552	0.417	1
Msl3	0.00732932	-0.2553	0.161	0.276	1
Stox2	0.00744523	-0.407098	0.165	0.268	1
Rheb	0.0075418	0.2985	0.749	0.654	1
Rassf9	0.00754868	-0.467112	0.398	0.488	1
Deb1	0.00756728	-0.312897	0.122	0.22	1
F11r	0.00772464	-0.32672	0.828	0.858	1
Unc45b	0.00795544	0.28163	0.889	0.866	1
Nde1	0.00797855	-0.309709	0.301	0.409	1
Man1a2	0.00798864	-0.260642	0.211	0.331	1
Eif2ak2	0.00805021	-0.252051	0.14	0.244	1
Tubb2a	0.00806459	-0.369684	0.609	0.646	1
Smg6	0.00811117	-0.268172	0.172	0.283	1
Zfp445	0.00828436	-0.277735	0.14	0.244	1
Dusp6	0.00836415	0.393423	0.645	0.543	1
Hp1bp3	0.00839056	-0.429114	0.373	0.472	1
Brd7	0.00850266	-0.298212	0.24	0.362	1
Efha1	0.00857337	-0.262977	0.143	0.252	1
Xbp1	0.00859508	-0.304385	0.452	0.559	1
Xiap	0.0086015	-0.366683	0.473	0.575	1
Rnf187	0.00882173	0.267648	0.667	0.575	1
Rasa2	0.00882794	-0.273304	0.075	0.157	1
Plec	0.00886129	-0.293947	0.262	0.386	1
Hectd1	0.00889298	-0.295853	0.348	0.472	1
Bloc1s2	0.00889604	-0.344967	0.125	0.22	1
Epas1	0.00894365	-0.254202	0.875	0.929	1
D6Wsu116e	0.00895022	-0.252131	0.122	0.22	1
Aff4	0.00903827	-0.264642	0.204	0.315	1
Litaf	0.0092607	0.402119	0.577	0.488	1
Ttc4	0.00936845	-0.338065	0.183	0.283	1
Krit1	0.00939605	-0.26496	0.093	0.181	1
Hras1	0.00940251	-0.288492	0.369	0.496	1
Uso1	0.00944798	-0.25744	0.136	0.236	1
Ankrd11	0.00959998	-0.362239	0.323	0.433	1
Pigp	0.00967471	0.267456	0.401	0.276	1
Adamts1	0.00973217	0.49747	0.534	0.425	1
Mfng	0.0097533	-0.31308	0.351	0.472	1
Baz2b	0.0098255	-0.294046	0.323	0.441	1
Tardbp	0.0099315	-0.36433	0.326	0.425	1
Cd34	0.00993359	0.257336	0.864	0.803	1
H2-Ke6	0.00999265	0.303916	0.305	0.189	1
Ezh1	0.0100654	-0.253905	0.211	0.323	1
Trpm7	0.0101665	-0.262241	0.233	0.354	1
Cdc42ep3	0.0101961	0.442856	0.649	0.575	1
Usp34	0.0104058	-0.310285	0.283	0.402	1
Cltc	0.0104921	-0.282388	0.391	0.52	1
Slc26a10	0.01051	0.410196	0.699	0.567	1
Golga4	0.0106369	-0.27652	0.287	0.409	1
Hecw2	0.0107046	-0.255969	0.151	0.252	1
Bod1l	0.0108021	-0.327896	0.412	0.512	1
8430408G22Rik	0.0108185	0.453605	0.821	0.772	1
Vps35	0.010987	-0.251029	0.315	0.433	1
Sgce	0.010998	0.283133	0.258	0.15	1
Trim24	0.0112105	-0.393133	0.276	0.37	1
Arhgap27	0.0113288	-0.307267	0.29	0.409	1
Cnn2	0.0113385	0.313272	0.652	0.567	1
Lamp2	0.0114776	-0.25603	0.52	0.606	1
Fbln5	0.0114912	-0.790345	0.086	0.165	1
Vdac2	0.0116687	0.31383	0.72	0.591	1
Mn1	0.0118653	-0.313133	0.201	0.299	1
Manf	0.0119557	-0.357947	0.599	0.701	1
Cdk12	0.0119716	-0.287552	0.333	0.472	1
Tor1aip1	0.0121014	-0.42492	0.434	0.535	1
Ech1	0.012173	0.270129	0.717	0.614	1
Hnrnpab	0.0121921	-0.276754	0.53	0.646	1
2310008H09Rik	0.0125964	-0.35029	0.355	0.457	1
Lysmd2	0.0126371	0.333696	0.477	0.354	1
Marcks	0.012733	-0.324394	0.649	0.724	1
Phxr4	0.0128504	-0.262826	0.079	0.157	1
Myl7	0.0129301	-0.800131	0.358	0.48	1
Ecm1	0.0130013	0.345767	0.272	0.165	1
Ube2s	0.013047	0.302394	0.563	0.449	1
Relb	0.0130793	0.289783	0.244	0.142	1
Tmco1	0.0131302	-0.320494	0.645	0.717	1
Armc5	0.013195	0.315928	0.215	0.118	1
C1qa	0.01329	0.299666	0.186	0.094	1
Tmc6	0.0132913	0.298724	0.28	0.173	1
Chd6	0.013362	-0.269226	0.204	0.315	1
Upf3a	0.0138228	-0.337909	0.222	0.323	1
Rgs12	0.0139528	-0.304469	0.183	0.283	1
Vamp5	0.0140004	-0.285512	0.491	0.622	1
Pnpla8	0.0142118	-0.357112	0.251	0.346	1
Asap1	0.0142233	-0.278218	0.297	0.417	1
Tmed1	0.0142683	-0.264353	0.136	0.228	1
Gstm1	0.0143639	0.300218	0.9	0.819	1
Fam116a	0.0145038	-0.270197	0.201	0.299	1
Cbx5	0.0145832	-0.346642	0.233	0.339	1
Tgm2	0.0146784	0.35227	0.663	0.614	1
Ndufs3	0.0147326	0.285271	0.48	0.37	1
Atxn7	0.0148842	-0.257026	0.197	0.299	1
Vapb	0.014914	-0.29524	0.491	0.591	1
Palmd	0.015011	-0.33822	0.728	0.748	1
Pitpnb	0.0150395	-0.344819	0.28	0.378	1
Rps4y2	0.0151179	-0.251579	0.337	0.449	1
Fubp1	0.0153029	-0.281428	0.38	0.496	1
Pgk1	0.0153132	0.300623	0.47	0.362	1
Zfr	0.0154606	-0.255656	0.294	0.402	1
Hmg20b	0.0156614	-0.310441	0.559	0.638	1
Anxa7	0.0157653	0.260352	0.581	0.472	1
Tmem106b	0.0158541	-0.253721	0.197	0.299	1
0610007C21Rik	0.0159572	0.278783	0.656	0.567	1
Bcar1	0.0160083	0.307338	0.294	0.189	1
Slfn2	0.0160343	-0.276203	0.186	0.291	1
Gpr56	0.016044	0.258247	0.688	0.583	1
Ift122	0.016343	0.323506	0.24	0.142	1
Zfand3	0.016664	-0.370364	0.283	0.378	1
Clint1	0.0167135	-0.279148	0.147	0.244	1
Kank2	0.0169176	-0.258375	0.075	0.15	1
Hadha	0.0175548	-0.261755	0.237	0.346	1
Nid2	0.0177176	0.265205	0.204	0.11	1
1810022K09Rik	0.0181281	0.302743	0.344	0.252	1
Nhp2l1	0.0181304	0.265876	0.71	0.622	1
Ap1g1	0.018241	-0.258912	0.1	0.181	1
Pigyl	0.0183958	-0.255474	0.179	0.276	1
Vcam1	0.0184435	0.314079	0.154	0.071	1
Lmo7	0.0184689	-0.271606	0.448	0.559	1
Nedd9	0.0187397	0.252674	0.577	0.472	1
Plin2	0.018901	0.343143	0.462	0.346	1
Ttll7	0.0190829	-0.319221	0.147	0.236	1
2900097C17Rik	0.0194064	-0.291302	0.254	0.354	1
Romo1	0.0194639	0.292271	0.663	0.559	1
Atf4	0.0196936	0.399097	0.545	0.457	1
Cebpb	0.0197071	0.296717	0.201	0.11	1
Psma2	0.0199102	0.254714	0.72	0.638	1
Ddhd2	0.0199657	-0.253678	0.108	0.189	1
Zc3h11a	0.0199935	-0.351629	0.344	0.433	1
Crem	0.0203819	-0.334075	0.358	0.465	1
Gtf2f1	0.0205306	-0.281331	0.179	0.276	1
Sh3bp5	0.0206615	0.27607	0.477	0.346	1
Whsc1l1	0.0207829	-0.305551	0.276	0.394	1
Arfip1	0.0209007	-0.258108	0.161	0.252	1
Eif4g1	0.0209209	-0.266069	0.43	0.535	1
Akap9	0.0210317	-0.356718	0.373	0.465	1
Parp2	0.0210909	-0.258918	0.133	0.22	1
Mgea5	0.0211129	-0.321689	0.208	0.299	1
Amotl2	0.0212611	0.299299	0.509	0.386	1
2210411K11Rik	0.0213127	-0.299598	0.179	0.276	1
Fosl2	0.0214184	0.36699	0.269	0.181	1
Sf3b4	0.0218207	0.251555	0.366	0.244	1
Casp8ap2	0.0218431	-0.260092	0.151	0.244	1
Mtch1	0.021855	0.335496	0.703	0.606	1
Efcab4a	0.0219577	-0.33099	0.577	0.646	1
Rnf125	0.0219777	-0.339077	0.265	0.37	1
Bambi-ps1	0.0220389	-0.34726	0.301	0.402	1
Pkm2	0.0221424	0.308617	0.778	0.732	1
Csrp1	0.0222416	0.372008	0.763	0.693	1
U2af1	0.0222437	0.332525	0.541	0.496	1
Map3k1	0.0226146	-0.278991	0.262	0.362	1
Aldh2	0.0229127	0.265605	0.753	0.74	1
Rapgef2	0.02303	-0.276913	0.233	0.331	1
Abce1	0.0230972	-0.253814	0.172	0.268	1
Hmcn1	0.0232656	-0.268482	0.122	0.205	1
2410015M20Rik	0.0232889	0.320097	0.559	0.465	1
Gcap14	0.0233914	-0.296288	0.534	0.63	1
Spag9	0.0235908	-0.272794	0.591	0.63	1
Golgb1	0.0238635	-0.410177	0.326	0.402	1
Trib1	0.0238762	0.27202	0.258	0.157	1
Slc38a2	0.0238822	0.44219	0.459	0.362	1
Sec14l1	0.0239013	-0.301272	0.552	0.646	1
Ssh2	0.0241437	-0.343699	0.341	0.425	1
Cdyl	0.0242468	-0.274829	0.151	0.236	1
Rbbp4	0.0244222	-0.290994	0.398	0.496	1
2500003M10Rik	0.024642	-0.326843	0.452	0.512	1
Gbf1	0.0246492	-0.253807	0.129	0.213	1
Pdcd10	0.0247441	-0.370282	0.548	0.591	1
Gng12	0.0247458	-0.290793	0.362	0.465	1
Rnd1	0.0249747	0.336964	0.247	0.157	1
Srp19	0.0250706	-0.274985	0.387	0.496	1
Atxn10	0.0252941	0.2503	0.226	0.134	1
Derl1	0.0254261	0.253969	0.412	0.291	1
Txlna	0.0256172	-0.29395	0.244	0.339	1
Ceacam1	0.0258773	-0.281309	0.538	0.606	1
Ifngr1	0.0258946	-0.26422	0.763	0.787	1
Ikbkb	0.0258967	-0.313147	0.161	0.252	1
Hnrnpr	0.0259617	-0.284421	0.323	0.425	1
Gm694	0.0260068	0.276337	0.147	0.071	1
Crot	0.0261826	-0.295173	0.133	0.213	1
2610101N10Rik	0.0262285	-0.271098	0.384	0.457	1
1810009A15Rik	0.0264408	-0.257566	0.351	0.449	1
Zmynd11	0.0268881	-0.290636	0.373	0.472	1
Atox1	0.0269293	-0.310729	0.867	0.913	1
B4galt4	0.027069	0.250365	0.527	0.409	1
Gem	0.0270873	0.282108	0.104	0.039	1
Adipor2	0.0271016	-0.309313	0.258	0.346	1
Yrdc	0.0271994	0.356135	0.405	0.323	1
Pdcd11	0.0275251	-0.263941	0.19	0.283	1
Pdlim1	0.0278386	0.418029	0.667	0.606	1
Spen	0.0278629	-0.251972	0.154	0.244	1
Map4k3	0.0278661	-0.27059	0.294	0.386	1
Foxn3	0.0281646	-0.322031	0.369	0.457	1
Mall	0.028276	-0.268269	0.315	0.425	1
Ptpra	0.0285281	-0.339024	0.448	0.528	1
Erlec1	0.0285928	-0.275129	0.247	0.339	1
Zfp36l1	0.0286163	-0.310061	0.796	0.803	1
Fam96b	0.0287257	0.262047	0.462	0.378	1
Glg1	0.0287291	-0.32621	0.204	0.291	1
Tmem47	0.0288995	-0.299767	0.211	0.299	1
Ash2l	0.0293905	-0.25523	0.118	0.197	1
Car4	0.0294169	-0.446134	0.624	0.646	1
Dnm2	0.0298068	-0.271918	0.376	0.488	1
Mrps21	0.0300583	-0.265522	0.602	0.717	1
Slc3a2	0.0302046	0.309097	0.509	0.425	1
Actb	0.0302751	0.379956	0.993	0.992	1
1110003E01Rik	0.0303489	0.277068	0.674	0.591	1
Arid4b	0.0304752	-0.302936	0.287	0.394	1
Ano6	0.0305293	-0.250989	0.351	0.441	1
Baz1b	0.0305539	-0.263462	0.333	0.417	1
Pgrmc2	0.0306258	-0.275971	0.172	0.26	1
Tmf1	0.0308525	-0.302944	0.308	0.394	1
Lsm10	0.0308678	-0.255281	0.133	0.213	1
Il2rg	0.0311839	0.254774	0.265	0.173	1
2700089E24Rik	0.0330504	-0.303523	0.53	0.614	1
Idh3g	0.0331105	0.265799	0.366	0.268	1
Klhl9	0.0331442	-0.277459	0.219	0.315	1
2410127L17Rik	0.0332212	-0.26914	0.125	0.197	1
Id2	0.0336849	-0.366028	0.269	0.362	1
Fxyd6	0.0338224	-0.4107	0.462	0.52	1
2310046O06Rik	0.0338574	-0.291465	0.204	0.291	1
Map3k11	0.0339574	0.273904	0.419	0.315	1
Rbms2	0.0347057	-0.352303	0.341	0.409	1
Nmi	0.0347935	-0.251636	0.405	0.52	1
Tspan18	0.0348681	-0.276578	0.294	0.378	1
Nudt4	0.0349606	-0.31469	0.434	0.535	1
Ggnbp2	0.0353475	-0.263342	0.333	0.425	1
Supt4h1	0.0355533	-0.307395	0.477	0.567	1
Eif4a1	0.0356136	0.266029	0.882	0.906	1
Zfp664	0.0357909	-0.330752	0.237	0.315	1
St6galnac4	0.035902	0.285418	0.391	0.291	1
Gopc	0.0359315	-0.271926	0.47	0.551	1
Lfng	0.0370683	-0.287018	0.104	0.173	1
Ilf2	0.0372679	0.260417	0.287	0.189	1
Grrp1	0.0376683	-0.287296	0.391	0.52	1
D10Wsu52e	0.0377395	-0.266634	0.319	0.402	1
Jak1	0.037892	-0.299039	0.509	0.591	1
Hnrnpc	0.0389975	-0.258581	0.577	0.693	1
Ncaph2	0.0404433	0.303259	0.355	0.283	1
Pcolce	0.0406774	0.320746	0.229	0.15	1
Dnaja4	0.0413508	-0.31621	0.158	0.236	1
Dcaf11	0.0414465	-0.307075	0.179	0.26	1
Pcdh12	0.0415111	-0.313967	0.226	0.299	1
Timp3	0.0415416	-0.321862	0.81	0.882	1
Clk1	0.0416942	-0.277866	0.416	0.52	1
Homer3	0.0440704	0.262938	0.201	0.126	1
1110007C09Rik	0.0444364	-0.271688	0.355	0.433	1
Nucb1	0.0445323	0.285114	0.473	0.378	1
Rnf115	0.0450021	0.279652	0.401	0.307	1
Plk2	0.0450091	0.340607	0.685	0.583	1
Copb1	0.045757	-0.261515	0.348	0.433	1
Skil	0.0459858	-0.309977	0.337	0.409	1
Kif5b	0.0460108	-0.255811	0.706	0.748	1
Zcchc6	0.0461268	-0.277735	0.315	0.386	1
Mphosph6	0.0465167	-0.272753	0.176	0.252	1
Rps6kb1	0.0470088	-0.251173	0.269	0.362	1
Crbn	0.0471227	-0.26159	0.161	0.236	1
Cebpz	0.0479428	-0.254271	0.233	0.315	1
Dlat	0.0497293	-0.267699	0.161	0.236	1
Ppp2r5a	0.0511019	-0.261544	0.466	0.559	1
Irf7	0.0514838	0.37555	0.398	0.307	1
Sumo3	0.051543	-0.264534	0.509	0.583	1
Stmn1	0.051824	-0.315259	0.258	0.346	1
Mest	0.0525548	-0.344029	0.19	0.268	1
Chchd5	0.0526821	-0.250948	0.097	0.157	1
Mgst1	0.05298	0.322443	0.194	0.118	1
Mdm2	0.0533342	0.281117	0.237	0.165	1
Srrt	0.0547842	-0.290532	0.247	0.331	1
Ptprg	0.0549689	-0.265302	0.387	0.457	1
Ankrd12	0.0557983	-0.252248	0.38	0.457	1
Tspan9	0.0568682	-0.331012	0.315	0.386	1
Cttnbp2nl	0.0569522	-0.373485	0.351	0.425	1
Dnajb9	0.0571406	-0.310657	0.247	0.323	1
R3hdm2	0.0572569	-0.258111	0.323	0.402	1
St8sia4	0.0574765	-0.304912	0.247	0.331	1
P4ha1	0.0592923	-0.301875	0.301	0.37	1
Ndrg1	0.0597766	-0.256535	0.624	0.709	1
Lin7c	0.0614989	-0.300716	0.28	0.354	1
Rest	0.0615864	-0.250777	0.161	0.228	1
Hist1h1c	0.0619117	-0.30846	0.376	0.457	1
Efnb2	0.0629584	-0.387436	0.373	0.441	1
Pkp4	0.0639278	-0.280317	0.419	0.488	1
Gm2a	0.0645765	0.277401	0.194	0.126	1
N4bp1	0.0653644	-0.253652	0.262	0.339	1
Sod1	0.0677303	0.250387	0.76	0.756	1
Wac	0.0679052	-0.255057	0.355	0.441	1
Scamp3	0.0684347	0.285994	0.319	0.244	1
Ckb	0.068998	0.392908	0.491	0.425	1
Mcam	0.0694878	0.2907	0.455	0.386	1
5033414D02Rik	0.0695156	0.26192	0.287	0.213	1
Gadd45g	0.069574	0.467879	0.341	0.252	1
Rpgrip1	0.06988	-0.280033	0.165	0.228	1
Atxn7l3b	0.0701689	-0.28981	0.581	0.598	1
Commd7	0.0703436	-0.260319	0.269	0.354	1
Numa1	0.0706646	-0.272465	0.222	0.291	1
Ssna1	0.0732872	-0.271863	0.398	0.48	1
Ednrb	0.0741376	-0.298781	0.276	0.362	1
Fbxo9	0.0746012	-0.253078	0.287	0.354	1
Phpt1	0.0789669	0.286416	0.222	0.157	1
Imp4	0.0806923	-0.255715	0.186	0.252	1
Apln	0.0807635	0.323411	0.172	0.102	1
Tspo	0.0819085	-0.273493	0.695	0.78	1
Myadm	0.0819735	0.257106	0.789	0.748	1
Phospho1	0.0830601	0.313819	0.409	0.331	1
Dnajb1	0.0848271	0.261364	0.33	0.252	1
Acsl5	0.0852637	-0.251798	0.405	0.488	1
Actc1	0.0863385	-0.286516	0.211	0.283	1
Zmiz1	0.0885324	-0.259583	0.337	0.402	1
Neat1	0.0926408	-0.263388	0.538	0.583	1
Nrd1	0.0940514	-0.278199	0.326	0.402	1
Tnni3	0.0947145	-0.471464	0.269	0.339	1
H2afx	0.0951722	0.282779	0.226	0.165	1
Smek2	0.0952804	-0.274622	0.315	0.386	1
Cox7a1	0.0984077	-0.36546	0.097	0.15	1
Magt1	0.0991438	-0.30268	0.24	0.299	1
Scnm1	0.0994712	-0.26736	0.176	0.236	1
Map4k4	0.100855	-0.279475	0.355	0.417	1
Cxcl1	0.10128	0.472762	0.133	0.079	1
Slc39a1	0.102059	0.305834	0.344	0.276	1
Nrarp	0.105016	0.296517	0.52	0.449	1
Csnk1d	0.106055	0.25347	0.358	0.291	1
Ttc28	0.109242	-0.251092	0.28	0.339	1
Coro2b	0.110109	-0.358382	0.229	0.283	1
Arfrp1	0.114551	-0.253606	0.283	0.339	1
Sult1a1	0.115242	-0.342427	0.57	0.63	1
Rbbp6	0.123269	-0.284545	0.391	0.441	1
Gja1	0.123522	-0.384162	0.459	0.496	1
Prpf38b	0.125623	-0.293468	0.369	0.417	1
Aqp1	0.125686	-0.457037	0.713	0.701	1
Mphosph8	0.126938	-0.251291	0.237	0.299	1
Chd1	0.127069	-0.303988	0.362	0.417	1
Vat1	0.130939	0.252908	0.409	0.354	1
Fam3c	0.140139	-0.252797	0.416	0.48	1
Etl4	0.141653	-0.320289	0.47	0.512	1
Cd200	0.148205	0.278997	0.882	0.858	1
Hmox1	0.160043	0.626427	0.129	0.181	1
Ier3	0.176706	0.469579	0.355	0.307	1
Zyg11b	0.192109	-0.260803	0.154	0.197	1
Jag1	0.192789	-0.560501	0.172	0.22	1
Tnnt2	0.201777	-0.491653	0.29	0.331	1
Tppp3	0.211461	-0.385886	0.387	0.417	1
Prg4	0.274582	-0.262915	0.176	0.213	1
Nfe2l2	0.323082	-0.333019	0.516	0.52	1
Timeless	0.326978	-0.285192	0.337	0.354	1
Azin1	0.329074	-0.301157	0.341	0.378	1
Wdr92	0.34781	0.345757	0.197	0.173	1
Hdac7	0.349699	-0.280848	0.559	0.551	1
Myl4	0.397119	-0.551515	0.333	0.37	1
Rbp7	0.514273	-0.361737	0.624	0.685	1
Cebpd	0.630096	0.313127	0.423	0.417	1
Dcn	0.775424	0.264859	0.437	0.457	1
Sln	0.834681	-0.327861	0.315	0.323	1
Mb	0.962004	-0.339557	0.294	0.291	1

## Sheet: 30m vs. 3m
Statistics of differential expression analysis between 30m and 3m
Gene symbol	p_val	avg_log2FC	pct.1	pct.2	p_val_adj
Xist	9.26577e-73	-3.24542	0	0.906	1.86594e-68
Beta-s	1.38673e-46	3.57397	0.985	0.701	2.7926e-42
Rn45s	1.78908e-28	-3.00667	0.936	0.992	3.60286e-24
Gm1821	2.39407e-27	-1.30038	0.611	0.929	4.82118e-23
Rbm3	1.73321e-25	1.31791	0.875	0.52	3.49035e-21
Ctla2a	9.43934e-25	1.35161	0.985	0.811	1.90089e-20
Aplnr	1.0754e-23	-1.61822	0.132	0.583	2.16563e-19
Eef1a1	3.69846e-23	0.647446	1	1	7.44796e-19
Ets1	7.57689e-23	-1.10743	0.657	0.945	1.52583e-18
Lpl	2.83346e-22	1.30713	0.958	0.835	5.70603e-18
Tpt1	3.45553e-22	0.609942	1	1	6.95874e-18
Rps15a-ps4	1.96477e-21	-1.03556	0.63	0.913	3.95666e-17
Gsn	6.18154e-20	-1.14833	0.472	0.827	1.24484e-15
Gm6222	8.7486e-20	-1.08977	0.215	0.654	1.76179e-15
Rps12	2.13738e-19	0.630736	1	0.984	4.30425e-15
B2m	8.84511e-19	0.606975	1	1	1.78123e-14
S100a6	3.03655e-18	1.74893	0.826	0.528	6.11499e-14
Col4a2	3.92675e-18	-1.11973	0.758	0.921	7.90768e-14
H2-K1	7.32039e-18	0.820183	0.996	0.945	1.47418e-13
Rps20	1.04154e-17	0.65399	1	0.984	2.09745e-13
Nppa	1.49637e-17	-1.02492	0.223	0.74	3.01338e-13
Arhgap5	6.49142e-17	-1.00442	0.253	0.661	1.30724e-12
Apold1	8.57185e-17	1.34266	0.747	0.331	1.7262e-12
Itgb1	1.43667e-16	-0.852678	0.8	0.945	2.89316e-12
Cst3	1.57347e-16	-0.768795	0.951	1	3.16865e-12
Rps25	2.90276e-16	0.499404	1	1	5.84559e-12
Myo10	3.49445e-16	-1.1143	0.404	0.764	7.03712e-12
2610005L07Rik	9.53992e-16	-0.901414	0.166	0.551	1.92115e-11
Hist1h1e	2.83429e-15	-0.748284	0.03	0.307	5.70769e-11
Jund	3.33153e-15	0.995442	0.936	0.803	6.70904e-11
Tgm2	1.04112e-14	1.01684	0.804	0.614	2.09661e-10
Ahnak	1.49645e-14	-0.776408	0.887	0.969	3.01355e-10
Myl7	1.67604e-14	-1.32684	0.117	0.48	3.37521e-10
Ctsd	2.69358e-14	0.891255	0.872	0.717	5.42434e-10
Rpl12	2.81331e-14	0.851773	0.947	0.85	5.66543e-10
Gpihbp1	2.98129e-14	0.685446	0.996	0.976	6.00373e-10
Rpl13a	3.13893e-14	0.484897	1	0.992	6.32118e-10
H2-D1	4.08787e-14	0.492036	1	1	8.23215e-10
Cdh5	5.88734e-14	-0.651652	0.974	1	1.18559e-09
Jam2	5.98004e-14	-0.79437	0.792	0.937	1.20426e-09
Apoe	8.43144e-14	-0.976067	0.789	0.953	1.69792e-09
Rpl23	1.41101e-13	0.479156	1	1	2.8415e-09
Rpl8	1.48891e-13	0.447322	1	1	2.99836e-09
Kdr	1.4931e-13	-0.844744	0.743	0.921	3.0068e-09
Serpinh1	2.63693e-13	-0.836988	0.755	0.898	5.31024e-09
Sybu	2.86416e-13	-0.608319	0.057	0.346	5.76784e-09
Ifi203	3.28183e-13	-0.959513	0.555	0.803	6.60895e-09
Rps11	4.27054e-13	0.441842	1	1	8.60001e-09
1700020I14Rik	6.42206e-13	-0.863895	0.283	0.63	1.29328e-08
Cdkn1c	6.46944e-13	-1.31491	0.457	0.701	1.30282e-08
Ly6a	6.59203e-13	0.616662	1	0.992	1.3275e-08
Ubb	6.68426e-13	-0.480832	0.985	0.992	1.34608e-08
Rplp2	6.68456e-13	0.46941	1	0.984	1.34614e-08
Mtss1	6.82655e-13	-0.824161	0.204	0.551	1.37473e-08
Sox18	7.6863e-13	-0.819258	0.709	0.937	1.54787e-08
Cdkn1a	7.81643e-13	1.01409	0.883	0.701	1.57407e-08
Ly6c2	1.29635e-12	-0.734262	0.185	0.535	2.61059e-08
Mgll	1.65309e-12	0.666911	0.985	0.961	3.329e-08
Rpl21	1.77085e-12	0.428735	0.996	1	3.56614e-08
Rpl36	2.71188e-12	0.441075	1	0.992	5.46118e-08
Rpl17	3.80406e-12	0.467617	1	0.984	7.66062e-08
Hspa1a	5.18698e-12	1.86581	0.645	0.299	1.04455e-07
Rps15	5.57994e-12	0.443652	1	1	1.12369e-07
Tspan13	6.04422e-12	-0.639459	0.943	0.953	1.21718e-07
Prex2	7.43878e-12	-0.946564	0.332	0.622	1.49802e-07
Ifitm3	1.30519e-11	0.520163	0.996	0.984	2.6284e-07
Sdpr	1.35326e-11	-0.589467	0.985	1	2.7252e-07
Kitl	1.57382e-11	-0.70738	0.796	0.937	3.16936e-07
Itpkb	1.65605e-11	-0.839299	0.125	0.409	3.33495e-07
Ndufs5	1.73261e-11	-0.515766	0.042	0.276	3.48913e-07
Rpl19	3.12782e-11	0.422304	1	1	6.2988e-07
Rplp1	3.37981e-11	0.412909	1	1	6.80625e-07
Srp54b	3.62357e-11	-0.346346	0	0.157	7.29715e-07
Rps19	3.699e-11	0.420232	1	0.992	7.44905e-07
Tinagl1	4.11589e-11	0.707054	0.974	0.858	8.28857e-07
Rpl37	4.13968e-11	0.389305	1	1	8.33649e-07
Fcho2	4.21946e-11	-0.796797	0.317	0.654	8.49714e-07
Jun	4.3837e-11	0.783948	0.879	0.717	8.82789e-07
Klf4	5.23023e-11	0.9381	0.872	0.732	1.05326e-06
Ecm2	5.71054e-11	-0.699113	0.102	0.378	1.14999e-06
Rps3a	6.98934e-11	0.417853	0.996	0.984	1.40751e-06
Rpl23a	7.56636e-11	0.430125	1	0.984	1.52371e-06
D830031N03Rik	9.76793e-11	-0.623918	0.147	0.441	1.96707e-06
Sepp1	1.18952e-10	-0.603877	0.864	0.937	2.39545e-06
Fau	1.51631e-10	0.379501	1	1	3.05354e-06
Junb	1.67637e-10	1.08029	0.766	0.52	3.37587e-06
Rps24	2.41554e-10	0.368248	1	1	4.86442e-06
Ltbp4	2.83366e-10	-0.867086	0.623	0.835	5.70642e-06
Rps8	2.86166e-10	0.3873	1	1	5.7628e-06
Eif2s3y	3.23861e-10	0.687991	0.26	0	6.52191e-06
Ddx3y	3.23861e-10	0.723999	0.26	0	6.52191e-06
Gm6251	3.36678e-10	-0.514195	0.072	0.315	6.78003e-06
Syne2	4.47996e-10	-0.699923	0.392	0.693	9.02175e-06
Rps18	4.61114e-10	0.383386	1	0.992	9.28591e-06
Gngt2	5.07337e-10	0.666615	0.928	0.787	1.02168e-05
Klf13	5.27502e-10	-0.726995	0.63	0.835	1.06228e-05
Rpl34-ps1	6.07125e-10	-0.664044	0.14	0.402	1.22263e-05
Rps14	6.57146e-10	0.331728	1	1	1.32336e-05
Gnai2	8.32107e-10	0.548412	0.951	0.913	1.6757e-05
Zfp608	9.57932e-10	-0.530084	0.083	0.331	1.92908e-05
Itga1	1.00287e-09	-0.833638	0.358	0.638	2.01958e-05
Hsp90aa1	1.29919e-09	0.893306	0.8	0.638	2.61631e-05
Ier3	1.449e-09	1.4746	0.562	0.307	2.91799e-05
Gm12657	1.72959e-09	-0.430741	0.049	0.26	3.48306e-05
Rps15a	1.98646e-09	0.38177	0.996	0.984	4.00034e-05
Rpl41	1.99817e-09	0.308133	1	1	4.02391e-05
Rpl39	2.00989e-09	0.432659	1	0.976	4.04752e-05
Rps17	2.16894e-09	0.40918	0.996	0.992	4.36781e-05
Calcrl	2.3556e-09	-0.721379	0.26	0.559	4.7437e-05
Maff	2.68443e-09	0.83967	0.502	0.205	5.40591e-05
Arhgap29	2.77465e-09	-0.779913	0.517	0.764	5.58759e-05
Fos	2.80327e-09	1.5117	0.611	0.323	5.64522e-05
Kcnq1ot1	2.81284e-09	-1.05529	0.238	0.504	5.6645e-05
D0H4S114	2.90343e-09	-0.449232	0.057	0.268	5.84694e-05
Capg	3.04654e-09	0.911789	0.464	0.181	6.13512e-05
Elmo1	3.21759e-09	-0.457303	0.064	0.283	6.47958e-05
Rpl6	3.69122e-09	0.3662	0.996	0.992	7.43338e-05
Lrrc58	3.87364e-09	-0.598897	0.615	0.827	7.80074e-05
Filip1	3.9239e-09	-0.612013	0.215	0.512	7.90195e-05
Atf7ip	4.08094e-09	-0.479318	0.087	0.331	8.21819e-05
Elk4	4.11393e-09	-0.409501	0.038	0.228	8.28463e-05
Myl4	4.63171e-09	-1.03822	0.117	0.37	9.32733e-05
Rpl3	5.09203e-09	0.429376	0.996	0.961	0.000102543
Erg	6.08808e-09	-0.45854	0.064	0.283	0.000122602
Cep350	6.45415e-09	-0.452937	0.083	0.315	0.000129974
Rps6	6.60045e-09	0.395638	1	0.992	0.00013292
Samd9l	7.39344e-09	-0.628197	0.306	0.598	0.000148889
Mndal	1.12161e-08	-0.643937	0.528	0.78	0.000225869
Rpl31	1.20606e-08	0.376914	1	1	0.000242875
Sln	1.35578e-08	-0.909905	0.094	0.323	0.000273028
Rnaset2b	1.49954e-08	-0.619686	0.196	0.465	0.000301977
Gm9320	1.72468e-08	-0.614383	0.325	0.614	0.000347315
Dab2ip	1.73033e-08	-0.608977	0.487	0.74	0.000348453
Tmsb10	1.98404e-08	-0.656992	0.887	0.976	0.000399546
Rps23	2.03109e-08	0.358492	1	0.984	0.00040902
Fam101b	2.23116e-08	-0.754537	0.619	0.827	0.000449311
Cebpd	2.5844e-08	1.15293	0.642	0.417	0.000520447
Atrx	2.69754e-08	-0.676985	0.532	0.764	0.000543231
Uba52	2.82127e-08	0.30613	1	1	0.000568148
Taok2	2.86065e-08	-0.669677	0.23	0.488	0.000576078
C230081A13Rik	3.25768e-08	-0.560332	0.23	0.504	0.000656031
Gm5506	3.41387e-08	-0.409514	0.015	0.157	0.000687486
Tjp1	3.67869e-08	-0.62212	0.468	0.732	0.000740815
Timp3	3.9652e-08	0.598396	0.921	0.882	0.000798512
Malat1	4.39803e-08	-0.331182	0.996	1	0.000885675
Rps5	4.67834e-08	0.34083	1	1	0.000942123
Rpl18a	5.64223e-08	0.348278	1	1	0.00113623
Hsp90b1	5.86676e-08	-0.596094	0.679	0.827	0.00118145
Myh6	6.99252e-08	-0.471241	0.034	0.197	0.00140815
Lifr	7.81618e-08	-0.635738	0.208	0.465	0.00157402
Stard8	8.33862e-08	-0.57296	0.185	0.433	0.00167923
Gas6	8.73448e-08	-0.600559	0.717	0.819	0.00175895
Efna1	9.48048e-08	-0.627985	0.325	0.606	0.00190918
Tspan18	9.70939e-08	-0.571026	0.143	0.378	0.00195528
Itpr2	1.07347e-07	-0.476864	0.219	0.488	0.00216176
Dnajc13	1.11298e-07	-0.415807	0.079	0.283	0.00224131
Rpl29	1.15645e-07	0.3615	0.992	0.976	0.00232886
Sema6a	1.15692e-07	-0.622714	0.294	0.567	0.0023298
Tsix	1.23973e-07	-0.260697	0	0.102	0.00249656
Rps2	1.2505e-07	0.382511	0.989	1	0.00251825
Fbxo32	1.3406e-07	-0.394632	0.038	0.205	0.0026997
Rps9	1.35538e-07	0.371696	0.992	0.976	0.00272946
Ly6c1	1.52693e-07	0.367782	1	1	0.00307492
Rps16	1.65842e-07	0.316363	0.996	1	0.00333972
Tie1	1.68907e-07	-0.617289	0.619	0.803	0.00340145
Gadd45g	1.70988e-07	1.2332	0.498	0.252	0.00344337
Tpst1	1.72621e-07	-0.521724	0.268	0.535	0.00347624
S100a8	1.81786e-07	0.641684	0.189	0	0.0036608
Ushbp1	1.82426e-07	-0.518224	0.74	0.874	0.0036737
Cldn15	1.83021e-07	0.766206	0.389	0.15	0.00368569
Limch1	1.85941e-07	-0.599805	0.26	0.52	0.00374448
Pfdn5	1.94781e-07	0.423412	0.981	0.906	0.0039225
Hdac9	2.06198e-07	-0.390061	0.045	0.213	0.00415242
Pcgf3	2.14809e-07	-0.2733	0.019	0.157	0.00432583
Apc	2.27699e-07	-0.665853	0.23	0.48	0.00458541
Dhx9	2.30209e-07	-0.4776	0.109	0.323	0.00463594
Cyb5r3	2.37562e-07	0.598563	0.86	0.78	0.00478402
Nsd1	2.37859e-07	-0.47123	0.272	0.543	0.00479
Srgap2	2.41408e-07	-0.516518	0.204	0.449	0.00486148
Rps15a-ps6	3.02671e-07	-0.542742	0.566	0.78	0.00609519
Rpl10a	3.2137e-07	0.421219	0.974	0.913	0.00647175
Rps13	3.48784e-07	0.321203	1	0.984	0.00702382
Pdia6	3.5615e-07	-0.60608	0.54	0.74	0.00717215
Gm694	3.67027e-07	0.708155	0.294	0.071	0.00739118
Hlx	4.18744e-07	-0.618691	0.2	0.449	0.00843266
Gm3258	4.24257e-07	-0.331232	0.023	0.157	0.0085437
Nedd4	4.32638e-07	-0.553155	0.604	0.764	0.00871245
Cyth1	4.44142e-07	-0.650332	0.347	0.606	0.00894413
Sft2d1	4.72753e-07	-0.57525	0.313	0.559	0.0095203
Rpl37a	4.75557e-07	0.288543	1	1	0.00957678
Tagln2	5.34758e-07	0.487835	0.958	0.874	0.010769
Epn2	5.39706e-07	-0.58603	0.317	0.583	0.0108686
Cyr61	5.39752e-07	1.15284	0.6	0.386	0.0108695
Hip1	5.56783e-07	-0.544239	0.279	0.528	0.0112125
1300014I06Rik	5.70959e-07	0.646992	0.611	0.394	0.011498
Thrap3	5.92853e-07	-0.578544	0.347	0.583	0.0119389
Rpl30	6.09379e-07	-0.359028	0.049	0.213	0.0122717
Rpl36a	6.1362e-07	0.398271	0.981	0.984	0.0123571
A730098P11Rik	6.25009e-07	-0.627261	0.419	0.638	0.0125864
Esco1	6.7041e-07	-0.511756	0.128	0.339	0.0135007
Rpl7	6.72137e-07	0.33847	1	0.976	0.0135355
Rpl28	7.05944e-07	0.338694	0.992	1	0.0142163
Tlk2	7.21402e-07	-0.474066	0.079	0.26	0.0145276
Aggf1	7.26849e-07	-0.565599	0.166	0.386	0.0146373
Myct1	7.53107e-07	-0.471255	0.777	0.89	0.0151661
Cct6a	7.83953e-07	-0.292262	0.068	0.252	0.0157873
Rps10	8.0558e-07	0.363343	0.985	0.984	0.0162228
Anxa2	8.20413e-07	0.581396	0.875	0.835	0.0165215
Rps4x	8.25503e-07	0.33047	1	0.984	0.016624
A430107O13Rik	8.48323e-07	-0.468958	0.196	0.441	0.0170835
Gle1	8.8069e-07	-0.461128	0.174	0.402	0.0177353
Mllt4	9.95309e-07	-0.544523	0.675	0.835	0.0200435
Hmg20b	1.03092e-06	-0.622028	0.419	0.638	0.0207607
Pam	1.07653e-06	-0.545872	0.17	0.394	0.0216791
Chek2	1.07935e-06	-0.548168	0.106	0.299	0.021736
Fert2	1.12284e-06	-0.472883	0.057	0.22	0.0226118
E030010A14Rik	1.16173e-06	0.713841	0.238	0.039	0.023395
Fam13c	1.1842e-06	-0.482878	0.166	0.386	0.0238474
Immt	1.18663e-06	-0.473095	0.238	0.488	0.0238964
Spnb2	1.18977e-06	-0.368574	0.981	0.992	0.0239595
Bst2	1.21624e-06	-0.643964	0.826	0.921	0.0244927
Cd200	1.28808e-06	-0.607463	0.747	0.858	0.0259394
Supt16h	1.31368e-06	-0.532014	0.155	0.37	0.0264549
Dip2b	1.31867e-06	-0.473902	0.223	0.457	0.0265553
Col18a1	1.3392e-06	-0.43157	0.019	0.142	0.0269687
Prrc2c	1.35142e-06	-0.50563	0.581	0.795	0.0272149
Camk2n1	1.37305e-06	0.611091	0.574	0.339	0.0276506
Cggbp1	1.3868e-06	-0.584308	0.336	0.598	0.0279274
Ppp1r16b	1.47355e-06	-0.590385	0.264	0.496	0.0296743
Myo1b	1.69012e-06	-0.491403	0.242	0.488	0.0340356
Ypel3	1.74623e-06	-0.565984	0.551	0.756	0.0351656
Top2b	1.76317e-06	-0.428533	0.268	0.535	0.0355068
Osbpl11	1.81538e-06	-0.31503	0.038	0.181	0.036558
Smarcad1	1.84217e-06	-0.341746	0.042	0.189	0.0370976
Rfc1	1.88905e-06	-0.511298	0.196	0.409	0.0380416
D4Bwg0951e	1.95331e-06	-0.323562	0.068	0.244	0.0393359
Dll4	1.97507e-06	-0.686562	0.332	0.575	0.039774
Igfbp4	1.9986e-06	-0.5234	0.113	0.307	0.0402478
Rps19-ps3	2.11984e-06	-0.298098	0.045	0.197	0.0426894
Fem1b	2.12231e-06	-0.33409	0.064	0.228	0.0427391
Fam124b	2.12364e-06	-0.32223	0.072	0.244	0.042766
Gpx4	2.17898e-06	0.36065	0.955	0.961	0.0438804
Ccnd1	2.24424e-06	0.699895	0.736	0.591	0.0451944
Azi2	2.25133e-06	-0.482451	0.234	0.465	0.0453374
Jmjd1c	2.28671e-06	-0.410274	0.158	0.378	0.0460498
Mustn1	2.41817e-06	0.694343	0.449	0.228	0.0486971
Car8	2.4357e-06	0.662816	0.732	0.583	0.0490502
Rps21	2.45213e-06	0.328906	0.989	0.992	0.049381
Fgd5	2.56693e-06	-0.53553	0.366	0.614	0.0516927
Wt1	2.63946e-06	0.71227	0.404	0.189	0.0531535
Rasgrp3	2.75061e-06	-0.577426	0.464	0.661	0.0553917
Ctdspl2	2.76032e-06	-0.461631	0.121	0.315	0.0555874
Myl6	2.85324e-06	-0.333617	0.996	0.992	0.0574586
Dpp8	2.89961e-06	-0.42596	0.136	0.339	0.0583923
S100a9	2.91598e-06	0.541296	0.17	0.008	0.0587221
Gm7609	2.99681e-06	0.631148	0.268	0.071	0.0603498
Sec31a	3.15793e-06	-0.465713	0.185	0.402	0.0635945
Acer2	3.20539e-06	0.756553	0.449	0.236	0.0645502
Rpl11	3.24109e-06	0.281099	0.996	0.984	0.0652691
Fnbp1l	3.36022e-06	-0.52743	0.389	0.638	0.0676682
Zcchc7	3.67472e-06	-0.482307	0.185	0.417	0.0740016
Sncaip	3.71782e-06	-0.395215	0.113	0.307	0.0748695
Rpl24	3.75582e-06	0.299476	0.981	0.976	0.0756347
Pkn2	3.90045e-06	-0.587545	0.426	0.606	0.0785473
Plscr2	4.06316e-06	0.548886	0.664	0.441	0.0818238
Adam15	4.07846e-06	0.415949	0.868	0.756	0.082132
Pcdh17	4.16139e-06	-0.624566	0.257	0.472	0.0838021
Slc50a1	4.28862e-06	-0.466117	0.491	0.701	0.0863643
Stxbp6	4.34701e-06	-0.448004	0.072	0.236	0.08754
Pth1r	4.46233e-06	0.510084	0.215	0.031	0.0898624
Socs3	4.77555e-06	1.20799	0.366	0.157	0.09617
Dab2	4.84902e-06	-0.371511	0.177	0.402	0.0976496
Gapdh	4.89202e-06	0.45202	0.909	0.89	0.0985155
Trip11	5.03855e-06	-0.426315	0.158	0.37	0.101466
Tanc2	5.16544e-06	-0.270471	0.03	0.157	0.104022
Nav3	5.21543e-06	-0.310685	0.072	0.236	0.105028
D14Ertd449e	5.32617e-06	-0.424565	0.128	0.323	0.107258
6820431F20Rik	5.44615e-06	-0.538754	0.404	0.63	0.109674
Ggta1	5.46138e-06	-0.521384	0.479	0.677	0.109981
Ptp4a3	5.63959e-06	-0.635859	0.626	0.787	0.11357
Vps13c	5.67303e-06	-0.343911	0.068	0.228	0.114243
Tnks2	5.7316e-06	-0.502546	0.211	0.425	0.115423
Pkig	5.76743e-06	0.578637	0.585	0.394	0.116145
Icam1	5.99611e-06	1.0119	0.374	0.165	0.12075
Akr1c14	6.10954e-06	-0.395452	0.117	0.307	0.123034
Hnrnpul1	6.29751e-06	-0.439425	0.087	0.252	0.126819
BC028528	6.49254e-06	-0.498667	0.272	0.504	0.130747
Fth1	6.56643e-06	0.293676	0.996	0.984	0.132235
Macf1	7.02992e-06	-0.532732	0.517	0.709	0.141568
Pafah1b1	7.45048e-06	-0.5196	0.43	0.661	0.150038
Rpl34	7.59809e-06	-0.457877	0.128	0.315	0.15301
Tanc1	7.94268e-06	-0.445146	0.298	0.535	0.15995
Heg1	8.07435e-06	-0.308951	0.06	0.213	0.162601
Zfp97	8.2363e-06	-0.261323	0.015	0.118	0.165863
Gpr56	8.59667e-06	0.565605	0.721	0.583	0.17312
AU021092	9.30852e-06	0.849249	0.4	0.189	0.187455
H2-T24	9.67606e-06	-0.329071	0.049	0.189	0.194857
Pdzd2	9.77394e-06	-0.48031	0.196	0.402	0.196828
Adam17	9.80208e-06	-0.397293	0.166	0.37	0.197394
Csprs	1.01191e-05	0.594809	0.306	0.11	0.203778
H2-Q4	1.04705e-05	0.475606	0.819	0.74	0.210856
Atf3	1.11976e-05	0.762332	0.234	0.055	0.225497
Hspa8	1.123e-05	0.370682	0.996	0.992	0.22615
Bmpr2	1.12843e-05	-0.448445	0.125	0.307	0.227243
Ktn1	1.13994e-05	-0.543996	0.385	0.614	0.229561
Utrn	1.14288e-05	-0.532697	0.626	0.803	0.230154
9430020K01Rik	1.16183e-05	-0.440403	0.532	0.724	0.233969
Helz	1.17241e-05	-0.32551	0.068	0.22	0.236101
Mgp	1.18235e-05	-0.256438	0.457	0.709	0.238101
Arpc5	1.18572e-05	-0.422918	0.615	0.835	0.238779
Sparcl1	1.23095e-05	-0.368409	0.989	0.969	0.247888
Esam	1.23314e-05	0.394175	0.981	0.929	0.24833
Igf2	1.23801e-05	-0.488794	0.06	0.205	0.249311
B430010I23Rik	1.24017e-05	-0.277251	0.057	0.205	0.249745
Nrp2	1.24764e-05	-0.65065	0.37	0.567	0.251249
Clic1	1.30171e-05	0.347741	0.962	0.945	0.262139
Pdzd8	1.31688e-05	-0.427466	0.136	0.323	0.265193
Cpeb4	1.32494e-05	-0.320623	0.038	0.165	0.266816
Clec1a	1.35746e-05	0.594249	0.717	0.551	0.273365
Ldha	1.35795e-05	0.445596	0.879	0.866	0.273464
Morf4l1	1.37315e-05	-0.413399	0.823	0.913	0.276526
Cyld	1.37955e-05	-0.274833	0.057	0.205	0.277814
Ckap5	1.46607e-05	-0.438467	0.094	0.26	0.295237
Serf2	1.46696e-05	-0.336862	0.943	0.992	0.295416
D730040F13Rik	1.56207e-05	-0.323885	0.075	0.236	0.31457
Ccdc88a	1.57488e-05	-0.48229	0.147	0.331	0.317149
Gm6402	1.60141e-05	-0.417751	0.249	0.465	0.322493
Canx	1.63182e-05	-0.449427	0.521	0.701	0.328617
Dgke	1.69555e-05	-0.375968	0.079	0.236	0.34145
Gtl3	1.70463e-05	-0.472309	0.249	0.465	0.343278
Ypel2	1.77745e-05	-0.351569	0.064	0.213	0.357942
Rarres1	1.77906e-05	-0.393957	0.042	0.165	0.358267
Pcm1	1.84287e-05	-0.521785	0.287	0.496	0.371117
Dnaja4	1.84642e-05	-0.486316	0.083	0.236	0.371833
Mat2a	1.87256e-05	0.544811	0.732	0.575	0.377097
Lpar6	1.89559e-05	-0.474039	0.313	0.528	0.381734
Terf1	1.97708e-05	-0.463597	0.147	0.331	0.398145
Iqsec1	2.02888e-05	-0.366851	0.091	0.252	0.408575
Cd63	2.07209e-05	-0.515913	0.094	0.252	0.417277
Zfp329	2.07618e-05	-0.293811	0.068	0.22	0.418102
Pik3cb	2.30069e-05	-0.335011	0.091	0.252	0.463313
Aldoa	2.32741e-05	0.432842	0.917	0.858	0.468695
Pik3c2a	2.35209e-05	-0.469802	0.249	0.457	0.473664
Hook3	2.37191e-05	-0.387052	0.34	0.575	0.477656
Tomm70a	2.38166e-05	-0.295889	0.143	0.339	0.479618
Tlk1	2.38913e-05	-0.423441	0.128	0.307	0.481123
Clic4	2.43027e-05	0.437968	0.815	0.693	0.489409
Usp25	2.51226e-05	-0.403485	0.291	0.504	0.50592
BC017612	2.5294e-05	-0.507166	0.668	0.78	0.509371
Rps7	2.6235e-05	0.292773	0.992	0.992	0.52832
Gm9766	2.73914e-05	-0.418429	0.177	0.378	0.551609
Mpdz	2.78224e-05	-0.349376	0.083	0.236	0.560288
Zfp187	2.83309e-05	-0.411016	0.177	0.362	0.570527
Eif4g2	2.84002e-05	-0.361299	0.815	0.89	0.571923
Tnni3	2.90782e-05	-0.607695	0.151	0.339	0.585576
Eltd1	2.91969e-05	-0.474166	0.864	0.906	0.587967
Actg1	2.93229e-05	0.37244	0.996	1	0.590505
Suv420h1	2.94877e-05	-0.41893	0.14	0.315	0.593823
Emp1	3.05074e-05	0.658671	0.509	0.315	0.614359
Mfap1b	3.06495e-05	-0.27446	0.042	0.165	0.617219
Pcmtd2	3.18388e-05	-0.38425	0.151	0.339	0.64117
Irf7	3.21054e-05	0.652655	0.506	0.307	0.646538
Ap1s2	3.21122e-05	-0.330809	0.034	0.15	0.646675
Birc6	3.38439e-05	-0.376377	0.215	0.417	0.681549
Tubgcp5	3.45977e-05	-0.272125	0.034	0.15	0.696729
Rpl7a	3.46875e-05	0.362408	0.966	0.929	0.698536
Snx13	3.47416e-05	-0.288288	0.087	0.244	0.699627
Cldn5	3.58225e-05	0.891041	0.845	0.819	0.721394
Yes1	3.65353e-05	-0.478259	0.215	0.402	0.735749
Glmn	3.65753e-05	-0.251699	0.03	0.142	0.736553
Ptprb	3.73324e-05	-0.466563	0.83	0.921	0.7518
Stau1	3.8052e-05	-0.35634	0.177	0.37	0.766291
Ubd	3.89658e-05	0.505877	0.14	0.008	0.784693
Crnkl1	3.9265e-05	-0.324081	0.109	0.283	0.790719
Crot	4.06068e-05	-0.393965	0.072	0.213	0.81774
D14Abb1e	4.21843e-05	-0.601056	0.192	0.37	0.849508
Map3k1	4.29153e-05	-0.422496	0.174	0.362	0.864229
Plaur	4.2983e-05	0.537485	0.215	0.055	0.865591
Btnl9	4.31398e-05	-0.538746	0.411	0.646	0.868749
Arid5a	4.33766e-05	0.424317	0.192	0.039	0.873517
Klhl4	4.3616e-05	-0.298161	0.072	0.22	0.87834
Dmwd	4.38925e-05	-0.293736	0.057	0.189	0.883908
Nr3c1	4.40999e-05	-0.429662	0.547	0.709	0.888084
Dst	4.43209e-05	-0.540715	0.426	0.598	0.892534
Ehd1	4.44729e-05	0.400545	0.86	0.803	0.895595
Mospd2	4.52924e-05	-0.428021	0.087	0.236	0.912099
Rpsa	4.54698e-05	0.323231	0.981	0.937	0.915671
Cav2	4.75439e-05	-0.384708	0.947	0.976	0.95744
Xrn1	4.91891e-05	-0.3711	0.087	0.236	0.99057
Plk2	5.006e-05	-0.732988	0.423	0.583	1
Smad6	5.13933e-05	0.49286	0.453	0.236	1
Vim	5.23903e-05	0.488041	0.947	0.882	1
Dgkd	5.24351e-05	-0.309177	0.091	0.244	1
Dusp8	5.52916e-05	0.515557	0.317	0.134	1
Rpl27	5.61e-05	0.273238	0.996	0.992	1
Myo1d	5.76758e-05	-0.376055	0.128	0.299	1
Tmem55b	5.7854e-05	-0.325607	0.162	0.354	1
Slfn5	5.80348e-05	-0.418828	0.868	0.89	1
4933426M11Rik	5.83891e-05	-0.442463	0.208	0.394	1
Tpr	5.85913e-05	-0.407361	0.54	0.724	1
Brd7	5.95407e-05	-0.407352	0.17	0.362	1
4932438A13Rik	6.01128e-05	-0.297078	0.121	0.291	1
Ubr5	6.1689e-05	-0.473729	0.174	0.354	1
Mcc	6.52865e-05	-0.441138	0.294	0.504	1
Kif1b	6.56963e-05	-0.483663	0.374	0.575	1
Setx	6.67749e-05	-0.505504	0.17	0.339	1
Fam76b	6.72113e-05	-0.336428	0.098	0.252	1
Rpl10	7.04311e-05	0.255473	1	1	1
Mrpl1	7.07229e-05	-0.264773	0.045	0.165	1
Pdlim1	7.39596e-05	0.592905	0.725	0.606	1
Tmcc1	7.43858e-05	-0.280047	0.068	0.205	1
Pde10a	7.53488e-05	-0.295735	0.038	0.15	1
Tiparp	7.7467e-05	-0.297841	0.057	0.181	1
Cd2ap	7.80838e-05	-0.42659	0.423	0.622	1
Txlna	7.83246e-05	-0.384471	0.158	0.339	1
Tecpr1	7.9521e-05	-0.365002	0.189	0.37	1
Phf3	8.01283e-05	-0.333971	0.204	0.394	1
Smpd2	8.05059e-05	-0.290328	0.06	0.189	1
Ppic	8.08863e-05	-0.399524	0.449	0.63	1
Parg	8.17327e-05	-0.361073	0.06	0.189	1
Pear1	8.17545e-05	-0.342094	0.128	0.291	1
Hspa1b	8.22565e-05	0.731816	0.294	0.126	1
Fam57b	8.26077e-05	-0.415679	0.121	0.283	1
Tcf15	8.2775e-05	-0.435198	0.891	0.953	1
Trim37	8.33669e-05	-0.474104	0.351	0.543	1
Col3a1	8.75273e-05	-0.250229	0.034	0.142	1
Zfp36	8.86536e-05	0.73214	0.525	0.346	1
Zfp292	8.86545e-05	-0.294782	0.211	0.417	1
Msrb3	8.97541e-05	-0.332563	0.102	0.252	1
Secisbp2l	9.58397e-05	-0.423693	0.245	0.433	1
Mmp15	9.90007e-05	-0.472234	0.219	0.394	1
A930001N09Rik	9.97873e-05	-0.495847	0.264	0.457	1
Ppfibp1	0.000100547	-0.459492	0.464	0.693	1
Ulk2	0.000102231	-0.336226	0.109	0.268	1
Morc3	0.00010267	-0.430545	0.109	0.26	1
Rapgef2	0.000103655	-0.40028	0.158	0.331	1
Meox2	0.00010384	0.410297	0.796	0.654	1
Pibf1	0.000104876	-0.337068	0.064	0.189	1
Slc6a6	0.000104899	0.423318	0.891	0.724	1
2022-09-11	0.000110802	-0.438064	0.196	0.378	1
Ddx42	0.000112651	-0.298312	0.185	0.378	1
Lims2	0.000113823	-0.327546	0.921	0.976	1
Eif2s3x	0.000114886	-0.271834	0.117	0.283	1
4931406P16Rik	0.000115771	-0.410107	0.509	0.677	1
Myo6	0.000116754	-0.421241	0.234	0.417	1
Myo9a	0.000116991	-0.306713	0.094	0.244	1
Rapgef5	0.000117386	-0.334313	0.189	0.378	1
Srgn	0.000117409	0.360659	0.943	0.874	1
Ifih1	0.000118784	-0.326822	0.166	0.346	1
Sbf2	0.000119888	-0.352095	0.196	0.378	1
A630007B06Rik	0.000125464	-0.401282	0.106	0.252	1
Tmem106b	0.000129461	-0.312188	0.136	0.299	1
Vps4a	0.000130115	-0.339687	0.211	0.402	1
Nfib	0.000131257	-0.419345	0.758	0.866	1
Zhx1	0.000134234	-0.321673	0.117	0.276	1
Ttc14	0.000134385	-0.402803	0.302	0.496	1
Sncg	0.000134686	0.473069	0.43	0.228	1
Samd12	0.000136653	-0.250931	0.06	0.189	1
Adora2a	0.000137483	-0.321012	0.226	0.425	1
Ms4a4d	0.000142938	0.417103	0.151	0.024	1
Gstp1	0.000143236	-0.396109	0.34	0.528	1
Akt1	0.000145988	-0.428649	0.249	0.441	1
Gga1	0.00014652	-0.264404	0.143	0.323	1
Ybx1	0.000148901	0.254979	1	1	1
Slc3a2	0.000150357	0.633527	0.543	0.425	1
Gcc2	0.000154235	-0.364743	0.174	0.354	1
Ptprm	0.000156103	-0.406557	0.321	0.52	1
Bclaf1	0.000160672	-0.45032	0.358	0.543	1
Fyco1	0.000167252	-0.316568	0.079	0.213	1
Fkbp3	0.000170455	-0.44729	0.408	0.606	1
Arhgap12	0.000171909	-0.268964	0.064	0.189	1
Col4a3bp	0.000172738	-0.323434	0.177	0.354	1
Cast	0.000175784	-0.362817	0.23	0.417	1
Myo1e	0.000175786	-0.332905	0.121	0.276	1
Eln	0.000180092	-0.390433	0.072	0.197	1
Stag1	0.000180164	-0.383729	0.291	0.496	1
Myadm	0.000182042	-0.413161	0.63	0.748	1
Arpc2	0.000192235	0.356338	0.894	0.913	1
Kit	0.0001959	-0.264232	0.019	0.102	1
Tbxa2r	0.000196888	-0.516817	0.113	0.252	1
4933411K20Rik	0.000198642	-0.276796	0.087	0.22	1
Ndufa3	0.00019914	-0.352112	0.717	0.811	1
Tnfrsf21	0.000204555	-0.267382	0.083	0.22	1
Tgtp2	0.00020543	-0.281244	0.064	0.189	1
Nat15	0.000207198	-0.269214	0.091	0.228	1
Ccdc88c	0.00021062	-0.279951	0.023	0.11	1
Slain2	0.000215061	-0.311273	0.257	0.457	1
Igf2r	0.000227817	-0.353458	0.181	0.346	1
Zfml	0.000230962	-0.454313	0.219	0.394	1
Ankrd37	0.000237234	0.540386	0.457	0.291	1
Col15a1	0.000242861	-0.273978	0.06	0.181	1
Leng8	0.000244198	-0.363046	0.177	0.346	1
Arhgap18	0.00024428	-0.635243	0.366	0.535	1
Tek	0.00024505	-0.338524	0.619	0.78	1
Eif3h	0.00024848	0.368307	0.834	0.756	1
Adam19	0.000253728	-0.25203	0.026	0.118	1
Lama4	0.000260672	-0.403598	0.317	0.504	1
Rfk	0.000261737	-0.425414	0.204	0.362	1
Rpgrip1	0.000265239	-0.385701	0.094	0.228	1
Pnn	0.000267878	-0.442593	0.426	0.614	1
Crtc3	0.000271434	-0.275466	0.072	0.197	1
Mpp5	0.000279533	-0.284973	0.087	0.22	1
Dcaf12	0.000280271	-0.300818	0.14	0.299	1
Ecscr	0.00028137	0.341397	0.891	0.819	1
Rpl5	0.000281471	0.307499	0.943	0.882	1
Clcn3	0.000290112	-0.29717	0.143	0.307	1
Kdm5c	0.000290837	-0.266781	0.094	0.236	1
Eepd1	0.000294152	-0.402092	0.298	0.496	1
Igfbp3	0.00029668	-0.754129	0.192	0.354	1
Khsrp	0.000300385	-0.250014	0.068	0.189	1
Lysmd3	0.00030511	-0.280632	0.083	0.213	1
Clock	0.000307235	-0.323834	0.128	0.276	1
Plcb4	0.000307971	-0.469531	0.408	0.575	1
Exoc6	0.000309349	-0.492584	0.223	0.394	1
Klf2	0.00030956	0.386756	0.989	0.969	1
Fat4	0.000317271	-0.32607	0.068	0.189	1
Wdr45	0.000320585	-0.289522	0.102	0.244	1
Lamp2	0.000324015	-0.40842	0.438	0.606	1
Ddx21	0.000324374	-0.360845	0.192	0.362	1
Psmb8	0.000324732	0.387161	0.8	0.669	1
Cradd	0.000325211	-0.313277	0.083	0.213	1
Dpysl2	0.000325595	-0.336773	0.592	0.764	1
Mtap4	0.000329938	-0.39268	0.479	0.654	1
Dusp3	0.000335803	-0.354209	0.8	0.874	1
Camk2g	0.000339166	0.48984	0.294	0.134	1
Bcl7a	0.000340722	-0.259263	0.049	0.157	1
Ascc3	0.000341852	-0.368326	0.113	0.26	1
Fxyd6	0.000349185	-0.590073	0.358	0.52	1
Magix	0.000354992	-0.464402	0.2	0.362	1
Ezh1	0.000357965	-0.314954	0.162	0.323	1
Stxbp3a	0.000358192	-0.287054	0.174	0.346	1
Mia3	0.000360118	-0.330473	0.181	0.354	1
Xylt2	0.000360493	-0.285079	0.079	0.205	1
Rdx	0.000362386	0.344929	0.853	0.78	1
Rgl2	0.000364147	-0.368279	0.321	0.504	1
Ppp1r10	0.000367466	-0.354215	0.132	0.276	1
Ampd3	0.000368014	-0.31014	0.042	0.142	1
1190002N15Rik	0.000378357	-0.327938	0.14	0.291	1
Anxa5	0.000380478	-0.347376	0.86	0.913	1
Mcam	0.00038772	0.546266	0.543	0.386	1
Hmgn3	0.0003889	-0.283723	0.091	0.22	1
Ddx6	0.000389701	-0.392243	0.355	0.543	1
Birc2	0.000401556	-0.256889	0.087	0.22	1
Fkbp4	0.000404775	-0.398387	0.366	0.559	1
Dnm1l	0.000411703	-0.37809	0.151	0.299	1
Hmgb1	0.000412892	-0.252738	0.932	0.976	1
Htra1	0.00041543	-0.304569	0.038	0.134	1
Psme4	0.000421487	-0.303152	0.094	0.228	1
Fam198b	0.000431092	-0.448564	0.347	0.535	1
Ccdc101	0.00043199	-0.302309	0.189	0.362	1
Etl4	0.000433806	-0.547025	0.347	0.512	1
Gadd45b	0.000434335	0.436185	0.125	0.016	1
Mier1	0.000438261	-0.416735	0.411	0.583	1
Zfp106	0.000443334	-0.2977	0.166	0.331	1
Ppm1h	0.000446039	-0.305147	0.102	0.236	1
Tsc22d1	0.00045006	0.37196	0.898	0.858	1
Irf2	0.000450907	-0.349765	0.419	0.622	1
Rasgrp2	0.000453566	-0.342266	0.245	0.425	1
Shank3	0.000454382	-0.353921	0.072	0.189	1
Zfx	0.000456581	-0.286797	0.102	0.236	1
App	0.000459189	0.36755	0.902	0.906	1
Lrrk2	0.000464802	-0.278137	0.057	0.165	1
Rab6a	0.000467004	0.344239	0.74	0.646	1
Btbd7	0.000471712	-0.258511	0.121	0.268	1
Fam178a	0.000473303	-0.25524	0.109	0.252	1
Cox5a	0.000474726	0.329243	0.826	0.78	1
Thsd1	0.000477422	-0.303591	0.166	0.331	1
Camsap2	0.000486222	-0.343404	0.121	0.26	1
Cirbp	0.000488512	0.551579	0.34	0.197	1
Sirt7	0.000494956	-0.389156	0.2	0.362	1
Cfdp1	0.000507461	-0.334075	0.426	0.63	1
Eef1d	0.000527924	0.304473	0.792	0.685	1
Ier5	0.000527942	0.538779	0.732	0.575	1
Phldb2	0.000528376	-0.344583	0.306	0.488	1
Sgk3	0.000529077	-0.297787	0.098	0.228	1
Fmr1	0.000535246	-0.3127	0.125	0.268	1
Gimap9	0.00054191	-0.273124	0.158	0.323	1
Arf5	0.000546405	-0.352548	0.758	0.85	1
Nfx1	0.000562481	-0.276397	0.075	0.189	1
Tap1	0.000570751	0.528352	0.332	0.189	1
Ncoa3	0.000571539	-0.411042	0.234	0.402	1
Rassf4	0.000573544	0.488285	0.234	0.094	1
Rexo1	0.000573745	-0.305587	0.253	0.433	1
Iscu	0.000584526	0.352463	0.6	0.472	1
Snx3	0.000587659	-0.37493	0.815	0.866	1
Kcna5	0.000595785	0.426661	0.687	0.535	1
Pcmt1	0.000598864	-0.291904	0.215	0.386	1
Lfng	0.000600777	-0.358086	0.064	0.173	1
Stox2	0.000614916	-0.440955	0.128	0.268	1
Pcdh12	0.000615975	-0.405205	0.158	0.299	1
She	0.000616492	-0.325013	0.374	0.567	1
Gcfc1	0.000617226	-0.296848	0.109	0.244	1
Akap9	0.000619378	-0.412084	0.287	0.465	1
Nck1	0.000620206	-0.381208	0.615	0.764	1
Zfp84	0.00062638	-0.250118	0.068	0.181	1
Bcar3	0.000627155	0.2875	0.132	0.024	1
Rassf3	0.00063187	-0.313017	0.453	0.646	1
Cables2	0.000638069	-0.282082	0.151	0.307	1
Acap2	0.000646245	-0.360762	0.211	0.394	1
Tm6sf1	0.000649678	-0.378353	0.189	0.339	1
Mprip	0.000652238	-0.407158	0.543	0.717	1
Cant1	0.000656235	-0.35911	0.158	0.307	1
Rps26	0.000657531	0.294162	0.977	0.953	1
Ndufa7	0.00065932	0.330236	0.819	0.709	1
Gpi1	0.000659831	0.442728	0.664	0.543	1
Lcorl	0.000686278	-0.289198	0.079	0.197	1
Pik3c2b	0.000703204	-0.297013	0.174	0.331	1
Tpra1	0.000712998	-0.309139	0.125	0.26	1
Zfand3	0.000737708	-0.462951	0.226	0.378	1
Atad3a	0.000742731	-0.267972	0.068	0.181	1
Rnf111	0.000743953	-0.314321	0.079	0.197	1
Sos1	0.00074484	-0.257856	0.098	0.228	1
Hadha	0.000757222	-0.273202	0.181	0.346	1
Il4ra	0.000766903	0.465424	0.362	0.213	1
Hnrnpab	0.000779773	-0.323878	0.453	0.646	1
Mll2	0.000781263	-0.306075	0.125	0.268	1
Jarid2	0.000784325	-0.280643	0.151	0.299	1
Upp1	0.000787111	0.537131	0.313	0.165	1
Tle4	0.000793171	-0.27742	0.106	0.236	1
1810009A15Rik	0.00079593	-0.363246	0.287	0.449	1
Chrac1	0.000803065	-0.37682	0.26	0.425	1
Smarcd2	0.000804334	-0.345141	0.189	0.346	1
Gm15421	0.000811433	-0.405294	0.313	0.472	1
Lats2	0.000825633	-0.346663	0.302	0.472	1
Ddx17	0.000836295	-0.377669	0.408	0.575	1
Trip12	0.000849613	-0.331912	0.253	0.425	1
Pigyl	0.000856727	-0.32193	0.14	0.276	1
Cdyl	0.00086214	-0.309716	0.106	0.236	1
2810004N23Rik	0.000867671	-0.265896	0.094	0.22	1
Cdkn1b	0.000870003	-0.384401	0.211	0.37	1
Arhgap27	0.000870015	-0.341947	0.238	0.409	1
Zfc3h1	0.000876987	-0.327764	0.14	0.283	1
Actc1	0.000879008	-0.435747	0.143	0.283	1
Thra	0.00088619	-0.359185	0.294	0.457	1
Rin3	0.00088911	-0.291076	0.192	0.354	1
Stat3	0.000898759	0.417828	0.589	0.472	1
Pgm1	0.0009084	-0.274177	0.14	0.283	1
Iqgap1	0.000934992	-0.432465	0.411	0.567	1
Hdgfrp3	0.000939816	-0.315889	0.162	0.307	1
Rhoj	0.000940204	0.480756	0.604	0.48	1
Mrps17	0.000949292	-0.372382	0.279	0.433	1
Dok4	0.000964391	-0.355921	0.336	0.52	1
Id3	0.000973521	0.296328	0.992	0.976	1
Adh1	0.000974946	0.38242	0.268	0.126	1
Rpl31-ps12	0.000978352	-0.297058	0.792	0.898	1
Ssr4	0.000987091	0.36702	0.66	0.551	1
Fyttd1	0.000991381	-0.288246	0.181	0.346	1
Magi1	0.000993263	-0.269666	0.177	0.339	1
Dido1	0.00103567	-0.308907	0.196	0.354	1
Edf1	0.00105477	-0.343145	0.796	0.874	1
BC002163	0.0010587	-0.301852	0.238	0.409	1
Prdm2	0.00106175	-0.278928	0.181	0.339	1
Ift20	0.00107769	-0.319155	0.253	0.417	1
Krit1	0.0010895	-0.302522	0.072	0.181	1
Gdpd5	0.00111016	-0.263076	0.072	0.181	1
Zc3h18	0.00111517	-0.286076	0.14	0.276	1
Ptk2	0.00111701	-0.317739	0.23	0.394	1
Sgk1	0.00113387	0.365189	0.955	0.921	1
Aff4	0.00114675	-0.273987	0.17	0.315	1
Vamp3	0.00115185	-0.297887	0.445	0.638	1
Prdm1	0.00115197	-0.260438	0.034	0.118	1
Adss	0.00116359	-0.267249	0.162	0.307	1
Psma7	0.00117317	0.332959	0.811	0.748	1
Rod1	0.00120102	-0.330184	0.472	0.654	1
Fam193b	0.00121334	-0.26981	0.068	0.173	1
Tmem208	0.001216	-0.309479	0.306	0.488	1
Cntln	0.00121602	-0.359759	0.158	0.299	1
Fbxo9	0.00123449	-0.371543	0.208	0.354	1
Actr2	0.00124164	-0.322216	0.434	0.606	1
Matr3	0.00124584	-0.355668	0.381	0.567	1
Nudt4	0.00126031	-0.434024	0.377	0.535	1
Zzz3	0.00127238	-0.376546	0.174	0.315	1
Grb2	0.00129237	-0.369609	0.253	0.409	1
Itsn2	0.00129527	-0.320809	0.279	0.449	1
Pten	0.00129765	-0.300146	0.249	0.417	1
Timp4	0.00130414	0.348767	0.792	0.63	1
Hdlbp	0.00130602	-0.274921	0.294	0.472	1
Arhgef12	0.00130734	-0.32974	0.449	0.622	1
C430049B03Rik	0.00131322	-0.279749	0.113	0.244	1
Cd34	0.00131766	0.34927	0.872	0.803	1
Arl6ip5	0.00133434	-0.308082	0.6	0.78	1
Cklf	0.00133868	-0.258841	0.026	0.102	1
Pck2	0.0013514	-0.273304	0.117	0.244	1
Cnst	0.00135699	-0.300905	0.098	0.213	1
Manf	0.00140606	-0.433501	0.547	0.701	1
Tspan15	0.00142622	-0.372781	0.309	0.472	1
Prkx	0.00143703	-0.306236	0.253	0.425	1
Adm	0.00143882	-0.404805	0.075	0.181	1
Ttc4	0.00147553	-0.299707	0.143	0.283	1
Impa1	0.00148685	-0.259056	0.151	0.299	1
Cdh13	0.00148957	0.418832	0.487	0.339	1
Adam10	0.00149117	-0.435998	0.37	0.504	1
Marcks	0.00149582	-0.395411	0.604	0.724	1
Hmcn1	0.00149892	-0.265169	0.087	0.205	1
Sez6l2	0.00150968	-0.293679	0.064	0.165	1
Il3ra	0.00154261	-0.288302	0.121	0.252	1
Cfb	0.00155223	0.355485	0.106	0.016	1
Hbp1	0.00155638	-0.31013	0.245	0.417	1
Trappc8	0.00157099	-0.251656	0.079	0.189	1
Sec14l1	0.00160087	-0.419076	0.517	0.646	1
Plin2	0.00162996	0.431064	0.494	0.346	1
Litaf	0.00163747	0.417558	0.581	0.488	1
Lamb1	0.00165245	-0.316389	0.226	0.378	1
1110007C09Rik	0.00171325	-0.361639	0.287	0.433	1
Fam129b	0.00172424	-0.30828	0.245	0.417	1
Aldh2	0.0017309	0.499525	0.751	0.74	1
Cox7a1	0.00173744	-0.46607	0.057	0.15	1
Lyn	0.0017754	-0.284244	0.404	0.559	1
Ttc5	0.00179251	-0.310297	0.181	0.323	1
Rhoc	0.00179928	0.465571	0.853	0.803	1
Copb1	0.00181533	-0.380722	0.272	0.433	1
Ebf1	0.00183109	-0.276932	0.215	0.37	1
Rab6b	0.00184884	-0.250931	0.106	0.228	1
Glul	0.0018525	-0.384771	0.374	0.551	1
Hn1	0.00186395	0.430362	0.483	0.346	1
Oaz2	0.00187304	-0.410976	0.63	0.756	1
Sipa1	0.0018755	-0.290476	0.366	0.551	1
Wwc2	0.00188142	-0.347008	0.26	0.402	1
Tnnt2	0.00191039	-0.626787	0.189	0.331	1
Tbl1x	0.00191376	-0.252555	0.249	0.433	1
Pkm2	0.00192244	0.455846	0.781	0.732	1
Atp5k	0.00194115	-0.354728	0.585	0.756	1
Mob2	0.00195005	0.429932	0.46	0.323	1
Papola	0.00196806	-0.386033	0.426	0.583	1
Fbln2	0.00196981	0.404863	0.702	0.559	1
Tsc22d2	0.00198409	-0.28915	0.094	0.205	1
Gpbp1	0.00199263	-0.280161	0.317	0.488	1
Ccdc102a	0.00200349	-0.270058	0.121	0.244	1
Sec62	0.00200846	0.289468	0.872	0.819	1
2810008M24Rik	0.0020118	-0.349165	0.404	0.559	1
Map3k5	0.00201702	-0.299259	0.094	0.205	1
Ppap2b	0.00203933	-0.415155	0.815	0.89	1
Dusp6	0.00205588	-0.404038	0.385	0.543	1
St5	0.00206859	-0.298593	0.117	0.236	1
Pomp	0.00208796	0.347558	0.698	0.598	1
Lin7c	0.00213696	-0.40074	0.211	0.354	1
Tgfb1	0.00218806	-0.28918	0.483	0.646	1
Hspa4	0.00219147	-0.333236	0.249	0.394	1
1500003O03Rik	0.00220018	-0.276893	0.226	0.378	1
Vapb	0.00221066	-0.363406	0.442	0.591	1
Scaf1	0.00222873	-0.276028	0.106	0.22	1
Mrps21	0.00224595	-0.296197	0.521	0.717	1
Nufip2	0.00231054	-0.293255	0.245	0.394	1
Scarb1	0.0023187	-0.43252	0.408	0.575	1
Rpl22l1	0.00238297	0.427106	0.766	0.74	1
Atp5o	0.0024007	-0.373103	0.619	0.756	1
St6galnac2	0.00240652	-0.294853	0.155	0.283	1
Zbtb46	0.0024223	-0.265459	0.106	0.22	1
Cysltr1	0.0024364	0.397489	0.151	0.047	1
S100a16	0.00247141	-0.283443	0.891	0.945	1
Cd38	0.00247789	-0.289988	0.396	0.575	1
Scfd1	0.00249319	-0.264827	0.121	0.244	1
Nae1	0.00251062	-0.31204	0.143	0.268	1
Dnm3	0.00251593	-0.310552	0.223	0.378	1
Rock2	0.00252916	-0.30315	0.392	0.559	1
Wscd1	0.00256164	-0.295666	0.238	0.394	1
Mest	0.00258172	-0.461794	0.143	0.268	1
Wbp1	0.00258735	0.317945	0.298	0.157	1
Serinc3	0.00259236	0.286906	0.977	0.961	1
Pitpnc1	0.00262111	-0.344784	0.528	0.709	1
Gm4951	0.00265921	0.306408	0.113	0.024	1
Slc25a3	0.00266727	0.278229	0.785	0.724	1
Hdhd2	0.00269965	-0.25097	0.102	0.213	1
Nr1d1	0.00271975	0.320884	0.147	0.047	1
Plekhg5	0.00272503	-0.279756	0.196	0.346	1
Vav3	0.00272525	-0.292138	0.181	0.315	1
Deb1	0.00274066	-0.340163	0.109	0.22	1
Irf8	0.00278181	0.34084	0.147	0.047	1
Gnb2l1	0.0028061	0.292163	0.951	0.866	1
Spice1	0.00281311	-0.258086	0.068	0.165	1
Pigy	0.00282561	-0.283481	0.109	0.22	1
Pdia4	0.00286971	-0.266455	0.223	0.378	1
Rgl1	0.00287932	-0.330627	0.249	0.394	1
Dusp1	0.00290882	-0.421326	0.842	0.921	1
Anxa3	0.00292283	0.273874	0.83	0.78	1
Dr1	0.00292922	-0.308772	0.113	0.228	1
Smc1a	0.00292968	-0.45366	0.404	0.559	1
Srrt	0.00297352	-0.319998	0.189	0.331	1
Xdh	0.00299845	-0.481676	0.589	0.717	1
Gda	0.0029993	0.51583	0.408	0.276	1
Nfia	0.00301269	-0.41261	0.313	0.441	1
F11r	0.00303635	-0.360574	0.777	0.858	1
Acsl5	0.00317197	-0.38638	0.336	0.488	1
Smg6	0.00318069	-0.278127	0.155	0.283	1
Scaf11	0.00318354	-0.295514	0.343	0.504	1
Qsox1	0.00320852	0.454304	0.366	0.236	1
St8sia4	0.003232	-0.400698	0.2	0.331	1
Myh9	0.00324527	-0.370422	0.475	0.598	1
2310046O06Rik	0.00325861	-0.314867	0.162	0.291	1
Tmf1	0.00329255	-0.317041	0.249	0.394	1
Tsfm	0.00329844	-0.276131	0.181	0.315	1
Epb4.1l2	0.0032988	-0.285381	0.196	0.339	1
Slx1b	0.00330682	-0.261633	0.234	0.378	1
Bhlhe40	0.00331141	0.454808	0.336	0.213	1
Ino80d	0.00333071	-0.32653	0.211	0.354	1
Vezf1	0.00333897	-0.293593	0.309	0.48	1
Dusp11	0.00344513	-0.321928	0.306	0.449	1
Btbd3	0.00354771	-0.336303	0.253	0.394	1
Atp6v0b	0.00360169	-0.289073	0.528	0.732	1
Sp1	0.0036156	-0.267474	0.196	0.331	1
Cux1	0.00363587	-0.349303	0.136	0.252	1
C3	0.00365174	0.265539	0.109	0.024	1
Klhl24	0.00370577	-0.271791	0.332	0.504	1
Dbndd2	0.00374291	0.390646	0.472	0.339	1
Id1	0.00377593	0.292732	0.966	0.913	1
Rexo2	0.00381902	-0.33139	0.389	0.543	1
Myst3	0.00383458	-0.296762	0.196	0.323	1
Sgms1	0.00385629	0.389051	0.498	0.378	1
Cbx1	0.00393159	-0.278962	0.242	0.378	1
Foxn3	0.00394198	-0.376806	0.309	0.457	1
Gja1	0.00399757	-0.550251	0.37	0.496	1
Rapgef3	0.00400268	-0.326208	0.468	0.646	1
Usp19	0.00401101	-0.260936	0.162	0.291	1
Tln1	0.00401745	-0.339076	0.604	0.701	1
Stk11	0.00402159	-0.270938	0.275	0.441	1
Pkp4	0.00402901	0.396198	0.611	0.488	1
Icam2	0.00406964	0.286435	0.936	0.929	1
Ralgapa1	0.0040734	-0.351376	0.268	0.409	1
Aqr	0.0041444	-0.267856	0.106	0.213	1
Ddx3x	0.00415021	-0.349939	0.623	0.709	1
Neat1	0.00419031	-0.352755	0.445	0.583	1
Jag1	0.00419172	-0.535063	0.109	0.22	1
Use1	0.00427237	0.402268	0.619	0.528	1
1110003E01Rik	0.00427863	0.388781	0.683	0.591	1
2410127L17Rik	0.00428556	-0.30847	0.098	0.197	1
Map3k6	0.00435201	0.342003	0.162	0.063	1
Abcg2	0.00437823	-0.361378	0.536	0.677	1
Arl15	0.00439031	-0.262559	0.102	0.205	1
Ptms	0.00447657	-0.281064	0.762	0.85	1
Fcgrt	0.00450916	-0.303754	0.43	0.606	1
Uqcrc1	0.00451464	-0.30845	0.445	0.591	1
Numb	0.00454103	-0.260736	0.068	0.157	1
Hrct1	0.00457253	0.42821	0.498	0.378	1
Drg2	0.00458451	-0.286766	0.109	0.213	1
Cd59a	0.00463702	0.407211	0.385	0.26	1
Ehd2	0.00464708	0.343995	0.83	0.724	1
Grn	0.0046486	-0.331093	0.438	0.591	1
2200002D01Rik	0.00465167	0.322807	0.189	0.079	1
Ap2a2	0.00469211	-0.275555	0.242	0.378	1
Plekhg1	0.00475987	-0.255034	0.155	0.276	1
Hspa5	0.00477054	-0.402837	0.736	0.795	1
Ddah2	0.00478944	0.298153	0.691	0.622	1
Mrpl14	0.00482475	0.377605	0.4	0.283	1
Bmyc	0.00487566	-0.286224	0.158	0.276	1
Chd1	0.00487713	-0.423948	0.283	0.417	1
P4ha1	0.00491512	-0.286475	0.234	0.37	1
Clic5	0.00503255	-0.414349	0.717	0.795	1
H47	0.00505557	-0.267888	0.151	0.268	1
Tcea1	0.00510312	-0.363576	0.374	0.512	1
Baz2b	0.00516374	-0.285728	0.294	0.441	1
Tcf3	0.0051908	-0.269564	0.302	0.449	1
Mb	0.00528168	-0.592946	0.166	0.291	1
Hexa	0.00533507	-0.287529	0.208	0.339	1
Inpp5a	0.00536765	-0.256967	0.226	0.37	1
Klf7	0.00538705	0.344479	0.592	0.512	1
Mrpl30	0.00542189	0.358303	0.464	0.346	1
Arfrp1	0.00542275	-0.323377	0.211	0.339	1
Ssh2	0.00545445	-0.382791	0.298	0.425	1
Mpzl1	0.00546224	-0.400436	0.336	0.465	1
Adcy4	0.00556605	-0.328207	0.355	0.496	1
Tmem88	0.00557418	-0.321268	0.785	0.882	1
Rab11a	0.00559028	0.267225	0.857	0.803	1
Ece1	0.0056489	-0.327424	0.619	0.772	1
Ppp1r2	0.00566723	0.269194	0.921	0.906	1
Pdcd11	0.00572646	-0.284698	0.162	0.283	1
Gja5	0.00577011	-0.323743	0.034	0.102	1
Uchl1	0.00580904	0.449798	0.245	0.126	1
Ccdc56	0.00581586	-0.315917	0.445	0.598	1
Rad50	0.00585891	-0.271741	0.121	0.228	1
Dgcr6	0.00585902	0.339664	0.238	0.126	1
Comt	0.0059295	-0.279123	0.415	0.543	1
Plat	0.00593971	0.491348	0.494	0.386	1
Supt6h	0.00597308	-0.267787	0.17	0.291	1
Smad7	0.00599371	0.364327	0.615	0.512	1
Palmd	0.00605604	-0.345046	0.683	0.748	1
Mrpl54	0.00605736	-0.317161	0.223	0.362	1
Exoc6b	0.00610201	-0.262959	0.087	0.181	1
Agrn	0.00615709	-0.29406	0.151	0.268	1
Sbno1	0.00617337	-0.287866	0.245	0.378	1
Eif3a	0.006252	-0.337676	0.615	0.693	1
Fmnl3	0.00627265	-0.318791	0.257	0.394	1
Fgfr3	0.00632216	0.307628	0.26	0.142	1
Galntl4	0.00638658	0.389527	0.547	0.457	1
Baz1b	0.00643182	-0.301545	0.272	0.417	1
Mtmr10	0.00648046	-0.295939	0.117	0.22	1
Pmp22	0.00654512	0.346514	0.392	0.276	1
Fam84b	0.00656487	-0.255676	0.132	0.244	1
Gemin7	0.00658782	-0.265303	0.457	0.606	1
Cobra1	0.00660313	-0.26343	0.294	0.433	1
Puf60	0.00664958	-0.274382	0.374	0.559	1
Arhgap31	0.00674777	-0.342446	0.853	0.85	1
Diablo	0.00678868	0.402472	0.325	0.22	1
Fis1	0.00680641	0.264255	0.732	0.654	1
Gng12	0.0068065	-0.31228	0.313	0.465	1
Ift122	0.00682144	-0.30131	0.06	0.142	1
Sfxn3	0.00690526	0.335732	0.23	0.118	1
Gmps	0.00712844	-0.284624	0.094	0.189	1
Dusp22	0.00736357	0.377174	0.279	0.165	1
Hspe1	0.00738653	-0.308727	0.468	0.614	1
Klf3	0.00749849	-0.291598	0.551	0.701	1
Mn1	0.00754785	-0.309096	0.185	0.299	1
Skp1a	0.00762542	-0.332351	0.464	0.591	1
Spred2	0.00771585	-0.273257	0.094	0.189	1
Pias1	0.00773482	-0.257839	0.14	0.252	1
Enpp4	0.00774798	-0.255341	0.279	0.417	1
Nptn	0.00787496	-0.296021	0.396	0.535	1
Mtch1	0.00792256	0.400145	0.683	0.606	1
Erbb2ip	0.00796783	-0.277256	0.234	0.362	1
Rbp1	0.00801366	-0.335287	0.042	0.11	1
Hspd1	0.00802866	-0.2955	0.37	0.496	1
Nktr	0.00803448	-0.269184	0.242	0.378	1
Slc39a7	0.00815707	-0.274825	0.272	0.402	1
Prnp	0.00820242	0.363358	0.528	0.449	1
Lmo7	0.00825708	-0.297321	0.4	0.559	1
Mapk1ip1l	0.00826152	-0.250564	0.113	0.213	1
Polr2j	0.00836574	-0.267891	0.434	0.583	1
Iigp1	0.00836945	0.486261	0.475	0.354	1
F2r	0.00843593	0.431831	0.408	0.299	1
Hnrnpu	0.00848969	-0.340381	0.728	0.795	1
Snrpc	0.00853657	-0.287466	0.332	0.48	1
Thoc2	0.00858309	-0.254163	0.355	0.512	1
Wdr89	0.00859741	-0.260337	0.392	0.535	1
Aqp7	0.00870807	-0.421817	0.74	0.772	1
Trib2	0.00871436	-0.337186	0.26	0.394	1
Smchd1	0.00883539	-0.375945	0.245	0.37	1
Rb1cc1	0.0088473	-0.275479	0.264	0.402	1
Smarca2	0.00884735	-0.271813	0.249	0.386	1
Ivns1abp	0.00885774	-0.290597	0.151	0.26	1
Ddx41	0.00886129	-0.264274	0.121	0.22	1
Carhsp1	0.00888615	0.456295	0.517	0.425	1
Atp5g3	0.0089898	-0.36834	0.532	0.669	1
Fkbp15	0.00908425	-0.259807	0.053	0.126	1
Apba1	0.00908699	-0.258151	0.042	0.11	1
2610101N10Rik	0.00918807	-0.2931	0.343	0.457	1
Cdk11b	0.00919896	-0.360012	0.328	0.449	1
Art3	0.00924985	-0.318662	0.2	0.323	1
Elof1	0.00927466	0.332782	0.343	0.228	1
2022-09-02	0.00929403	-0.316905	0.528	0.646	1
Ddrgk1	0.00941121	0.269857	0.608	0.528	1
2900053A13Rik	0.00947415	-0.269595	0.283	0.417	1
Polr2m	0.00959538	-0.296027	0.536	0.646	1
Add3	0.00963652	-0.362125	0.336	0.472	1
Dach1	0.00976323	-0.281446	0.268	0.402	1
Usp47	0.00978858	-0.254538	0.177	0.299	1
Capns1	0.00979912	0.262854	0.853	0.827	1
Tor1aip1	0.0098598	-0.346899	0.385	0.535	1
Sod2	0.00989703	-0.262724	0.291	0.425	1
Tspan3	0.0101077	0.274739	0.257	0.15	1
Fam134c	0.0101844	-0.285751	0.189	0.307	1
Zranb2	0.0103827	-0.28795	0.287	0.394	1
Trnau1ap	0.0103998	0.304625	0.449	0.323	1
Mff	0.010482	-0.340575	0.385	0.52	1
Taok1	0.0106163	-0.296228	0.355	0.496	1
Uaca	0.0108228	-0.256214	0.525	0.654	1
Mast4	0.0108325	-0.36505	0.215	0.323	1
2500003M10Rik	0.0109529	-0.3084	0.389	0.512	1
Sertad1	0.0110183	0.424724	0.328	0.22	1
Ash1l	0.0112704	-0.319776	0.423	0.551	1
Ptpra	0.0113016	-0.309903	0.392	0.528	1
Fut8	0.0113493	-0.330369	0.109	0.205	1
Ccdc80	0.0114323	-0.294938	0.147	0.252	1
Oxsr1	0.011433	-0.254751	0.121	0.22	1
Cxcl12	0.0114376	0.280118	0.97	0.921	1
Tra2b	0.0114388	0.262469	0.479	0.37	1
Mll3	0.01146	-0.29267	0.257	0.394	1
Ifi47	0.0114904	0.385435	0.287	0.181	1
Tmem123	0.0115024	-0.254172	0.562	0.661	1
2210411K11Rik	0.0115427	-0.309408	0.166	0.276	1
Gatad1	0.0115447	-0.289604	0.249	0.362	1
Pgrmc2	0.0118904	-0.291486	0.155	0.26	1
Snhg8	0.0120086	0.353287	0.423	0.307	1
2210013O21Rik	0.0120954	0.343482	0.445	0.339	1
Hp1bp3	0.0121882	-0.357001	0.347	0.472	1
Mecom	0.0124914	-0.354751	0.234	0.362	1
Anxa7	0.0125291	0.341359	0.547	0.472	1
Ckb	0.0127686	0.533295	0.509	0.425	1
Ubqln1	0.0128046	-0.270865	0.2	0.315	1
Clip1	0.013026	-0.297542	0.279	0.402	1
Ramp3	0.0130631	0.4333	0.494	0.394	1
Lonp2	0.0132409	-0.263149	0.14	0.244	1
Slc38a2	0.0133515	0.428204	0.453	0.362	1
Mtx1	0.013467	-0.252022	0.136	0.236	1
Ahr	0.0138082	-0.252491	0.162	0.268	1
Rcsd1	0.0139598	-0.291993	0.306	0.449	1
Fkbp8	0.014076	0.279398	0.555	0.472	1
8430408G22Rik	0.0145033	0.405917	0.808	0.772	1
2410015M20Rik	0.0145562	0.282233	0.558	0.465	1
Spop	0.0145796	-0.300755	0.668	0.78	1
Sox7	0.0146074	-0.255827	0.332	0.449	1
Adarb1	0.0146234	-0.294304	0.215	0.323	1
Idh3g	0.0146357	0.320697	0.374	0.268	1
Mtcp1	0.0146752	-0.270999	0.068	0.142	1
Vcam1	0.0148014	0.764688	0.155	0.071	1
Uba1	0.0148661	-0.256624	0.294	0.433	1
Jhdm1d	0.0149619	-0.25192	0.185	0.299	1
Kras	0.0149764	0.374086	0.543	0.441	1
H1f0	0.0150797	-0.477845	0.472	0.575	1
Cenpb	0.0152504	0.340671	0.442	0.339	1
Cdc26	0.0152587	-0.278452	0.253	0.37	1
A130040M12Rik	0.0154022	0.49901	0.283	0.181	1
Tmem223	0.0156811	-0.307309	0.264	0.378	1
Csnk1a1	0.0156839	-0.256441	0.543	0.677	1
Pabpn1	0.0158548	0.287576	0.468	0.362	1
Rarg	0.0159463	-0.290406	0.242	0.37	1
Nat9	0.0160575	0.322187	0.196	0.11	1
Prpf4b	0.016065	-0.358613	0.498	0.63	1
Gpr4	0.0160796	-0.277543	0.294	0.409	1
Ssb	0.0161748	-0.294934	0.551	0.677	1
Spag9	0.0162576	-0.277594	0.555	0.63	1
Afap1l1	0.0163507	-0.261654	0.66	0.724	1
Abcb1b	0.0164287	-0.307473	0.189	0.291	1
Sf3b2	0.0165193	-0.27618	0.577	0.724	1
Terf2ip	0.0169686	-0.269452	0.098	0.181	1
Fxyd5	0.017042	0.409968	0.536	0.457	1
P2ry2	0.0173176	0.352065	0.321	0.22	1
Efnb2	0.0175118	-0.374435	0.325	0.441	1
Slc25a25	0.0175561	0.333714	0.177	0.094	1
Ttc3	0.0178751	-0.25756	0.245	0.362	1
Dysf	0.017943	-0.298898	0.257	0.354	1
Pdia3	0.0181159	-0.302591	0.74	0.827	1
Cox8b	0.0181598	-0.253355	0.068	0.142	1
Slc26a10	0.0184716	0.319548	0.679	0.567	1
Gtf3c2	0.0185963	-0.258123	0.162	0.26	1
Bnip3	0.0189927	0.496146	0.513	0.409	1
Endou	0.0192785	0.308142	0.283	0.181	1
Akap13	0.0198272	-0.260747	0.415	0.543	1
Elk3	0.019868	-0.296282	0.758	0.827	1
Cald1	0.0199511	-0.28877	0.664	0.756	1
Tsc22d3	0.0200241	0.387058	0.664	0.614	1
Tns1	0.0206399	0.27352	0.702	0.661	1
Mall	0.0209154	-0.277577	0.309	0.425	1
Stmn1	0.0211022	-0.314643	0.234	0.346	1
Dnm2	0.0211934	-0.308615	0.358	0.488	1
Sorbs3	0.0214987	-0.30097	0.272	0.394	1
Glyr1	0.021775	-0.313379	0.264	0.37	1
Upf3a	0.0218609	-0.274628	0.219	0.323	1
Anxa6	0.02188	-0.296428	0.268	0.386	1
Tmem165	0.0221185	0.279842	0.457	0.354	1
Pigp	0.022534	0.278517	0.374	0.276	1
Hcfc1	0.0225975	-0.273509	0.143	0.236	1
Abcf1	0.0227008	-0.288462	0.287	0.409	1
Hnrnpc	0.0230393	-0.292018	0.574	0.693	1
Ier2	0.0231902	-0.262982	0.691	0.78	1
Epha4	0.0232293	-0.255625	0.181	0.276	1
Psmb10	0.0232722	0.275929	0.668	0.551	1
Cdk19	0.0239673	-0.271989	0.223	0.331	1
Arhgef1	0.0239994	-0.290423	0.317	0.449	1
Acyp2	0.0240043	0.286664	0.234	0.142	1
Ssr3	0.0244519	-0.263068	0.408	0.535	1
A630072M18Rik	0.0244888	-0.283276	0.121	0.205	1
Zfp467	0.0245175	-0.32229	0.136	0.22	1
Rbbp6	0.0248493	-0.344379	0.347	0.441	1
Map4k4	0.024854	-0.285164	0.302	0.417	1
Ppp1r15a	0.0251251	0.266354	0.355	0.244	1
Filip1l	0.0251918	-0.269277	0.385	0.52	1
Zcchc6	0.02568	-0.25633	0.279	0.386	1
Glg1	0.0261394	-0.306259	0.196	0.291	1
Stx6	0.0264406	-0.256227	0.234	0.346	1
Prickle3	0.026846	-0.251691	0.132	0.22	1
Ecm1	0.0268909	0.348401	0.257	0.165	1
Ilk	0.0273122	-0.284541	0.509	0.614	1
Smarcc2	0.0277362	-0.250957	0.23	0.339	1
Mfng	0.027784	-0.271324	0.362	0.472	1
Usmg5	0.0277881	-0.289394	0.702	0.764	1
St13	0.0278977	-0.261471	0.423	0.551	1
Actn1	0.0282923	0.389129	0.434	0.362	1
B3gnt2	0.0284838	-0.283411	0.302	0.425	1
Golgb1	0.0285503	-0.262291	0.287	0.402	1
Mll1	0.0303263	-0.268168	0.317	0.425	1
Ppp6c	0.0304885	0.281065	0.245	0.157	1
Rnf114	0.0310739	0.284731	0.325	0.228	1
Ndufs4	0.031078	-0.252628	0.389	0.512	1
B230219D22Rik	0.0315818	-0.26711	0.585	0.693	1
1110038B12Rik	0.0317827	0.316837	0.17	0.094	1
Trim47	0.03203	-0.254276	0.43	0.551	1
Taf7	0.0320384	-0.250876	0.215	0.315	1
Tpm1	0.0320755	-0.345396	0.668	0.74	1
Ncl	0.0323851	-0.266624	0.638	0.709	1
Pcolce	0.0324262	0.279711	0.234	0.15	1
Oas2	0.0324267	0.272779	0.208	0.126	1
Vdac2	0.0328959	0.267214	0.687	0.591	1
Dram2	0.0338586	-0.262346	0.487	0.583	1
Eif2s1	0.0347471	0.311715	0.313	0.236	1
4833439L19Rik	0.0351145	-0.2677	0.306	0.409	1
Ggnbp2	0.0356984	-0.275116	0.321	0.425	1
Scarf1	0.0363956	-0.262598	0.234	0.331	1
Hhex	0.0388651	0.314167	0.358	0.291	1
Agpat5	0.0390584	-0.254243	0.132	0.213	1
Sh3bp5	0.0392211	0.298234	0.434	0.346	1
Atp2a3	0.0413363	0.273517	0.158	0.087	1
Pip5k1c	0.041467	-0.313726	0.185	0.276	1
Skil	0.0423718	-0.284797	0.313	0.409	1
4930523C07Rik	0.0438454	0.267887	0.709	0.677	1
Cdk2ap2	0.0441562	0.35251	0.309	0.236	1
Tmem47	0.0442413	-0.256566	0.211	0.299	1
B4galt4	0.0442926	0.279827	0.491	0.409	1
Pcp4l1	0.0450129	-0.410754	0.298	0.37	1
Chmp4b	0.0453913	0.347344	0.525	0.48	1
Ppdpf	0.0461924	-0.286488	0.377	0.472	1
Cryab	0.0470687	-0.293386	0.091	0.157	1
Romo1	0.0476418	0.268188	0.626	0.559	1
Lgals1	0.0479426	0.350701	0.317	0.236	1
Tax1bp1	0.0480491	-0.300836	0.558	0.638	1
Plekho1	0.0490681	0.337913	0.468	0.417	1
Tmem176b	0.0499606	-0.260626	0.174	0.26	1
Bgn	0.0515731	0.274069	0.294	0.213	1
Gstm2	0.0516126	0.30537	0.396	0.323	1
Syne1	0.0526595	-0.329096	0.43	0.52	1
Kctd12b	0.0528295	-0.30149	0.26	0.354	1
Dtnbp1	0.053923	0.285895	0.215	0.142	1
Hdac7	0.0540728	-0.356087	0.468	0.551	1
Svip	0.0546921	0.285061	0.158	0.094	1
Fmo1	0.0554393	0.283038	0.638	0.63	1
Tspan4	0.0577222	0.332896	0.404	0.331	1
Rftn1	0.0578219	-0.275664	0.464	0.575	1
Nedd9	0.058533	-0.253554	0.362	0.472	1
Ankrd11	0.0591507	-0.255824	0.343	0.433	1
Ppap2a	0.0606714	0.307367	0.706	0.654	1
Tmc6	0.0612804	0.271738	0.245	0.173	1
Foxp1	0.0632081	-0.258702	0.487	0.614	1
Bmp4	0.0664443	0.430746	0.196	0.134	1
Eml1	0.0665247	0.290303	0.306	0.236	1
Gimap5	0.0665662	0.331258	0.321	0.252	1
Plscr1	0.0686566	0.261129	0.506	0.457	1
Il2rg	0.0691771	0.282075	0.242	0.173	1
Mrp63	0.0699365	0.290179	0.362	0.291	1
Mgst1	0.0699384	0.269946	0.185	0.118	1
Ercc1	0.07	0.254937	0.536	0.512	1
Prg4	0.0708789	-0.363321	0.147	0.213	1
Ppp3ca	0.0715882	0.303858	0.411	0.354	1
Ikbkb	0.0742582	-0.260735	0.174	0.252	1
Bfar	0.0743254	0.279433	0.23	0.165	1
Cdc42ep3	0.0744841	0.317667	0.604	0.575	1
Rela	0.0766895	0.285943	0.336	0.268	1
Csf1	0.0789505	0.262995	0.185	0.118	1
Slfn2	0.0790712	0.285694	0.374	0.291	1
Ntf3	0.0824158	-0.305102	0.147	0.213	1
Chchd10	0.0830923	-0.342439	0.075	0.126	1
Acot9	0.0903028	0.257621	0.355	0.299	1
Gm14322	0.0920705	0.263801	0.14	0.087	1
Rrp15	0.0946157	-0.257278	0.117	0.173	1
Fosl2	0.0966365	0.312469	0.238	0.181	1
Aip	0.0991471	0.258705	0.34	0.283	1
Smyd2	0.100163	0.254013	0.147	0.094	1
Gpx1	0.101027	0.267805	0.732	0.685	1
Fbln5	0.101661	-0.539879	0.109	0.165	1
Cdv3	0.10507	-0.250599	0.396	0.465	1
Azin1	0.107188	-0.273681	0.302	0.378	1
Lgals3bp	0.108504	0.353767	0.374	0.331	1
Crlf2	0.114359	0.274877	0.438	0.386	1
St3gal1	0.115367	0.323724	0.404	0.354	1
1810022K09Rik	0.116013	0.252584	0.302	0.252	1
Hes1	0.116347	0.476653	0.494	0.449	1
Cox6a2	0.117538	-0.331005	0.121	0.173	1
Ifngr2	0.122197	0.261995	0.332	0.276	1
Arpc4	0.12304	-0.259526	0.551	0.614	1
Coro2b	0.125226	-0.301189	0.223	0.283	1
Spry4	0.125727	-0.251006	0.132	0.189	1
Adamts1	0.125966	0.333236	0.464	0.425	1
Rassf9	0.128828	-0.279517	0.438	0.488	1
Midn	0.130654	0.319336	0.336	0.307	1
Csrp1	0.136797	0.263779	0.698	0.693	1
Pgk1	0.141908	0.285837	0.4	0.362	1
Lsmd1	0.1441	-0.264438	0.332	0.386	1
Edn1	0.147716	0.357997	0.226	0.173	1
Psmd1	0.149152	0.257094	0.355	0.299	1
Fam96b	0.150237	0.295905	0.408	0.378	1
Bsg	0.15268	-0.719896	0.86	0.835	1
Cttnbp2nl	0.155976	-0.258146	0.355	0.425	1
Rgs16	0.164911	0.284353	0.128	0.087	1
Atf4	0.178565	0.270928	0.475	0.457	1
Pla2g12a	0.179008	0.260505	0.2	0.157	1
U2af1	0.179568	0.251268	0.502	0.496	1
Tbkbp1	0.181445	0.261757	0.291	0.252	1
Nts	0.183291	-0.563211	0.125	0.165	1
Smpdl3a	0.184382	0.270948	0.608	0.614	1
Csnk1e	0.209746	0.251188	0.442	0.425	1
5430437P03Rik	0.225955	0.265472	0.381	0.354	1
Ifit3	0.251171	0.308003	0.313	0.26	1
Sqrdl	0.269372	0.329123	0.321	0.299	1
Ube2l6	0.270693	0.265249	0.355	0.323	1
Vegfc	0.321169	-0.283565	0.143	0.173	1
Brd2	0.325037	0.250817	0.411	0.417	1
Actb	0.360001	-0.255619	0.992	0.992	1
Polr2i	0.361231	0.261015	0.377	0.378	1
Pi16	0.49318	-0.256512	0.377	0.409	1
Ifit1	0.516308	0.39975	0.238	0.213	1
Usp18	0.542608	0.281634	0.162	0.15	1
Isg15	0.608902	0.399621	0.377	0.37	1
Hey1	0.648558	-0.252358	0.392	0.339	1
Pf4	0.780531	0.419136	0.132	0.126	1
H2-Ab1	0.93071	0.380091	0.166	0.173	1
