# Supplementary material for: Single-Cell Analysis Reveals Transcriptomic Reprogramming in Aging Cardiovascular Endothelial Cells
Source: Front Cardiovasc Med. 2022 May 9;9:900978. doi: 10.3389/fcvm.2022.900978 (PMC9124831; doi:10.3389/fcvm.2022.900978)
Supplement: Supplementary file 4 [file Table_4.XLSX]

## Sheet: Table 4
Supplementary Table 4. Overlapped upregulated and downregulated genes of cardiovascular ECs between four comparisons, including 18m vs. 3m, 21m vs. 3m, 24m vs. 3m, 30m vs. 3m
Upregulated genes	Downregulated genes
Rps20	Malat1
Apold1	Rn45s
Rplp1	Ahnak
Rplp2	Kitl
Rpl41	Itgb1
Rpl23	Spnb2
Rpl12	D830031N03Rik
Rpl36	Ets1
Rbm3	Prrc2c
Rps18	Ifi203
Rps25	Jam2
Rps23	Kdr
	Atrx
	Syne2
	Arhgap29
	Arhgap5
	Filip1
	Samd9l
	Fcho2
	Prex2
	Calcrl
	Itpr2
	Hsp90b1
	Nsd1
	Atf7ip
