# Supplementary material for: Single-Cell Analysis Reveals Transcriptomic Reprogramming in Aging Cardiovascular Endothelial Cells
Source: Front Cardiovasc Med. 2022 May 9;9:900978. doi: 10.3389/fcvm.2022.900978 (PMC9124831; doi:10.3389/fcvm.2022.900978)
Supplement: Supplementary file 5 [file Table_5.XLSX]

## Sheet: Table 5
Supplementary Table 5. Age-dependent genes of ECs from mouse heart and aorta
Gene symbol	q_value
Prex2	1.31796e-07
Ptpn18	0.000211476
Map4k4	0.00438383
Fhl2	4.08555e-05
Sdpr	5.50426e-13
Nrp2	2.53819e-05
Rpl37a	5.34929e-09
Wdfy1	1.54632e-05
Gm7609	5.78139e-10
Itm2c	1.05997e-06
Cxcr7	7.22545e-09
Tnnt2	0.00212649
Arpc5	0.00853551
Lamc1	2.97453e-06
Ier5	3.03044e-10
Rfwd2	0.0273835
4930523C07Rik	0.000931226
Gas5	2.74043e-10
Fmo2	0.000153038
Ifi204	0.0233033
Ifi203	0.00108399
H3f3a	3.42326e-16
Rps12	3.99079e-10
Marcks	6.43956e-10
Snx3	1.32428e-09
Pln	9.51127e-05
Gja1	6.73201e-05
Ddit4	8.08767e-27
Psap	0.0166447
Tspan15	0.0362814
Chchd10	0.00803553
Col18a1	0.0128322
Cirbp	5.26384e-06
Tbxa2r	1.30819e-05
Hmg20b	0.000235218
Tmcc3	0.00706264
Nudt4	4.24452e-05
Kitl	0.000239803
Myl6	8.31467e-06
Rps15a-ps6	6.22776e-12
Ppia	0.00446855
Igfbp3	2.173e-08
Upp1	0.0246302
Grb10	0.022759
Sparc	1.54184e-80
Atox1	0.0404654
Rasd1	0.000876727
Tmem88	1.47746e-11
Pfn1	1.5297e-12
Tax1bp3	0.000150224
Aspa	0.0360805
Fam101b	2.71148e-08
Rpl23a	0.000205865
Slfn2	0.039173
Gngt2	9.06627e-08
Atp5g1	0.000173481
Rpl19	3.37771e-08
Tcap	8.24526e-10
Nr1d1	2.08099e-12
Igfbp4	0.0257098
Jup	0.0330959
Ramp2	8.6325e-07
Ccdc56	0.0235783
Tanc2	0.000469396
Pecam1	0.00442336
Ddx5	0.0219015
Pitpnc1	0.000166931
Rpl38	2.87927e-15
2022-09-09	0.0327294
Socs3	0.0444233
Rhob	0.00391257
Tspan13	8.13362e-08
Stxbp6	5.61565e-05
Arhgap5	0.000147267
Rps29	4.67179e-36
Wdr89	3.60159e-13
Akap5	0.0475532
Erh	0.0247736
Calm1	2.3992e-07
Hsp90aa1	0.000232055
Akt1	9.43468e-05
Sox4	3.26751e-10
1300014I06Rik	1.12896e-05
Jarid2	0.0010548
Gadd45g	0.00670611
Ctla2a	1.1077e-24
A130040M12Rik	8.94018e-05
Rps23	0.00170915
Mtap1b	0.000712454
Nr1d2	2.37861e-14
Rps24	3.00717e-09
Mustn1	0.000806902
Sncg	8.2089e-05
Mapk1ip1l	0.0443629
Clu	0.0393208
Stc1	4.52296e-06
1190002H23Rik	3.55257e-08
Pcdh17	1.61977e-05
Rpl37	1.93389e-13
Myo10	5.0988e-06
Mtss1	4.0666e-06
Ptp4a3	5.41415e-16
Ly6e	5.28442e-05
Ly6c1	0.00204189
Gpihbp1	1.62306e-05
Mb	8.77104e-06
H1f0	5.99771e-10
Maff	1.15384e-05
Ddx17	4.90821e-07
Rpl3	4.43185e-11
Tef	2.53061e-08
Slc38a2	0.00174918
Rnd1	0.00927586
Nr4a1	0.00411621
Pfdn5	1.19753e-05
AU021092	0.000120878
Cebpd	0.00457003
Rpl31-ps12	1.12692e-21
Cldn5	2.37053e-30
Arhgap31	0.00291664
Cd200	0.000240543
App	0.0317852
Sod1	3.60568e-05
Atp5o	0.00633995
Sft2d1	0.000648271
Mllt4	2.52707e-06
Slc9a3r2	0.0290246
Cdkn1a	5.5701e-26
Gm6402	1.37685e-06
Rps28	1.07626e-47
H2-K1	4.73673e-43
Tap1	2.97541e-05
H2-Ab1	3.46321e-06
H2-Aa	0.00203263
H2-Eb1	0.00228584
H2-D1	1.29946e-54
H2-Q4	2.44819e-16
Ier3	1.82718e-14
Ppp1r11	0.00259778
Ubd	1.79399e-05
Rn45s	1.15115e-09
Rpl36	1.94432e-05
C3	0.00235012
Ankrd12	1.34837e-06
Ptprm	0.0128443
Myl12a	0.00422278
Rasgrp3	1.85025e-05
9430020K01Rik	8.27435e-06
Lims2	0.000151943
D0H4S114	2.33888e-06
Pcdh12	0.0233061
Sema6a	0.001055
Sncaip	0.0206368
Ppic	2.45897e-26
Gm4951	0.00493564
Iigp1	0.00105139
Cd74	0.00363427
Rpl17	0.00644822
Smad7	0.00929272
Ccdc85b	6.50078e-09
Malat1	0.00056056
Fau	0.000470822
Slc3a2	0.0233374
Tmem223	0.00594027
Ahnak	0.00853631
Ostf1	0.000108983
2410127L17Rik	0.0381809
Gda	2.73595e-06
Klf9	1.28934e-16
Pdlim1	0.00122588
Csprs	4.56244e-15
Tubb4b	0.00577433
Slc25a25	0.0486251
Eng	0.00126984
Rpl12	1.90095e-11
Ndufa8	0.0238525
Calcrl	0.00144932
Aplnr	3.2885e-19
1700020I14Rik	0.0101767
Serf2	2.43145e-21
B2m	2.66742e-45
Smox	0.000207536
Cd93	2.55356e-05
Cst3	2.02541e-12
Tcf15	0.000215762
Id1	1.1386e-07
Tgm2	1.19332e-09
Serinc3	0.000188843
Gnas	2.79013e-09
Ctsz	0.0156656
Atp5e	3.03406e-07
Rps21	1.13252e-07
Sox18	0.00135327
Fabp5	5.93005e-12
Rpl22l1	7.37736e-08
Ndufb5	0.0320975
Spry1	0.00898325
Rps3a	0.000114382
Slc50a1	0.00549524
Efna1	0.00804547
Adam15	0.0173144
Rps27	0.000102632
S100a16	0.0303507
S100a6	1.25546e-46
Vcam1	0.00605311
Myoz2	4.60731e-07
Cyr61	5.30933e-08
Rps20	3.0601e-14
Hrct1	0.00755002
D4Bwg0951e	0.000263996
Acer2	1.17084e-07
Jun	1.38119e-05
Nfia	0.00104517
Cyp4b1	1.1484e-14
Tie1	2.7866e-07
Fam176b	2.30539e-13
Marcksl1	0.00374525
Tinagl1	4.09219e-14
Fabp3	0.0422888
Rps15a-ps4	3.88021e-06
Id3	3.65143e-05
Camk2n1	4.34724e-07
Gm694	7.68656e-07
Ctnnbip1	1.39845e-11
Per3	6.27349e-06
Cd36	1.96651e-29
Gm15421	1.05968e-05
Cd38	1.11827e-06
Lnx1	0.0294445
Kdr	0.0190463
Igfbp7	1.72107e-13
Cxcl13	0.00801873
Mir703	3.27045e-10
Dynll1	7.19788e-09
Aldh2	4.86467e-21
Cdk2ap1	0.000549267
Scarb1	4.65511e-07
Ubc	0.000397255
Cldn15	1.55484e-09
Lfng	0.0454182
Fscn1	1.6698e-06
Atp5j2	0.000736504
Rpl21	0.0337312
Gng11	3.21823e-08
Shfm1	0.0116821
Ndufa4	0.0192772
Cav2	0.00085231
Arf5	4.91032e-14
Podxl	0.00831104
Gimap4	0.00814327
Gng12	0.00841055
Vamp5	1.64241e-05
Capg	6.43188e-09
Tmsb10	2.95449e-15
Mgll	2.19444e-34
Fbln2	5.6588e-05
Slc6a6	0.000194284
Plxnd1	0.033516
Ptms	0.00030574
Mlf2	0.0332596
Fkbp4	0.000253588
Tnni3	2.62854e-06
Rps5	0.00317484
Gltscr2	0.00668723
Ercc1	0.00719223
Rps19	3.78579e-09
Sertad1	0.0247605
Cox7a1	8.22688e-08
4931406P16Rik	7.3612e-05
Rpl13a	3.54776e-09
Dbp	5.35835e-11
Ndn	0.0483358
Klf13	2.95706e-09
Fzd4	0.0191871
Serpinh1	1.19959e-24
Galntl4	0.0373792
Aldoa	1.26135e-09
Bnip3	6.04794e-05
Hras1	7.87848e-09
Rplp2	2.81008e-05
Polr2l	0.000731126
Tspan4	6.90537e-18
Ctsd	1.37993e-23
Igf2	0.000127614
Cd81	9.50576e-06
Kcnq1ot1	6.6012e-06
Cdkn1c	1.34515e-37
Col4a1	2.77948e-30
Col4a2	8.72737e-57
Plat	0.00108649
Lpl	2.91075e-26
Uba52	0.00791118
Rab3a	0.00294848
Rpl18a	0.00278469
Bst2	0.000325331
Junb	6.17466e-08
Gpr56	0.00929272
Cdh5	0.00103868
Cdh13	0.000668115
Hsbp1	0.0131634
Irf2bp2	0.0191824
Itgb1	1.03554e-07
BC017612	5.02295e-11
Icam1	0.00171318
Ets1	1.42283e-12
Arhgef12	0.00246476
Rps25	0.000700177
Fxyd6	3.15589e-09
Rdx	0.0190123
Pkm2	4.23905e-06
Tle3	0.0118766
Rplp1	0.000138604
Smad6	0.000156075
Oaz2	5.32214e-10
Anxa2	1.49997e-07
Lysmd2	0.00264868
Eef1a1	6.71794e-16
Plscr2	8.19396e-09
Rassf1	0.000867042
Pth1r	1.32765e-05
Myl3	1.31847e-06
Ctnnb1	4.21392e-09
Pisd-ps3	5.22604e-06
Rbm3	8.10699e-15
Chst7	4.03246e-05
Rpl39	3.36856e-12
Rpl10	0.0271687
Stard8	0.001028
Tmsb4x	8.27845e-22
